# Supplementary material for: Perennial Ryegrass Contains Gluten-Like Proteins That Could Contaminate Cereal Crops
Source: Front Nutr. 2021 Jul 28;8:708122. doi: 10.3389/fnut.2021.708122 (PMC8355629; doi:10.3389/fnut.2021.708122)
Supplement: Supplementary file 1 [file Table_1.XLSX]

## Sheet: Table of contents
Sheet S-1	Protein identification metrics
Sheet S-2	MRM transitions for peptides monitored by LC-MRM-MS.
Sheet S-3	Coefficient of variance of technical replicates of peptides monitored in MRM-MS from samples of ryegrass and wheat cultivars
Sheet S-4	Summary of FDR report and Protein family search and Occurance of proteins across ryegrass cultivars
Sheet S-5	Quantitation of gluten peptides on ryegrass and wheat cultivars
Sheet S-6	Coefficient of variance of biological replicates of peptides monitored in MRM-MS from samples of ryegrass and wheat cultivars

## Sheet: S- 1
Supplementary Data 1. Protein identification metrics. For legend, refer to footnote.
Victorian
N	Unused	Total	%Cov	%Cov(50)	%Cov(95)	Accession	Name	Peptides(95%)
2	13.73	13.73	66.06	61.01	52.29	UniRef100_A0A446M0K7	Peroxiredoxin n=1 Tax=Triticum turgidum subsp. durum TaxID=4567 RepID=A0A446M0K7_TRITD	13
3	8.71	8.71	20.51	16.02	13.48	UniRef100_Q93XQ8	Protein disulfide-isomerase n=2 Tax=Triticum TaxID=4564 RepID=Q93XQ8_WHEAT	5
4	8.55	8.55	42.98	42.98	42.98	UniRef100_A0A452YWU2	Uncharacterized protein n=1 Tax=Aegilops tauschii subsp. strangulata TaxID=200361 RepID=A0A452YWU2_AEGTS	6
5	8.08	8.08	17.7	17.7	17.7	UniRef100_A0A5J9U9C6	Malate dehydrogenase n=1 Tax=Eragrostis curvula TaxID=38414 RepID=A0A5J9U9C6_9POAL	4
7	8	8	7.765	7.765	7.765	UniRef100_K4A5T0	Beta-galactosidase n=1 Tax=Setaria italica TaxID=4555 RepID=K4A5T0_SETIT	4
8	8	8	21.43	21.43	21.43	UniRef100_A0A287SBS0	Uncharacterized protein n=3 Tax=Hordeum vulgare subsp. vulgare TaxID=112509 RepID=A0A287SBS0_HORVV	5
9	7.69	7.75	33.99	28.1	28.1	UniRef100_P0C073	Ubiquitin-NEDD8-like protein RUB1 n=1 Tax=Deschampsia antarctica TaxID=159298 RepID=RUB1_DESAN	5
10	7.45	7.47	47.19	47.19	47.19	UniRef100_A0A3S6CQ22	FT05 n=1 Tax=Lolium perenne TaxID=4522 RepID=A0A3S6CQ22_LOLPR	6
11	7.44	7.47	29.24	29.24	29.24	UniRef100_I1HLK3	Usp domain-containing protein n=1 Tax=Brachypodium distachyon TaxID=15368 RepID=I1HLK3_BRADI	5
12	7.2	7.23	30.32	25.53	24.47	UniRef100_H2DQF4	Late embryogenesis abundant protein 1 n=1 Tax=Deschampsia antarctica TaxID=159298 RepID=H2DQF4_DESAN	4
13	7.19	7.22	38.03	33.33	33.33	UniRef100_I1HMD7	Uncharacterized protein n=1 Tax=Brachypodium distachyon TaxID=15368 RepID=I1HMD7_BRADI	4
14	7.16	7.2	22.64	22.64	21.38	UniRef100_I1IXC1	Uncharacterized protein n=1 Tax=Brachypodium distachyon TaxID=15368 RepID=I1IXC1_BRADI	6
16	6.67	6.68	55.7	55.7	42.28	UniRef100_P04464	Calmodulin n=1 Tax=Triticum aestivum TaxID=4565 RepID=CALM_WHEAT	4
17	6.46	6.48	24.24	24.24	18.18	UniRef100_Q8H0B8	Cold regulated protein n=2 Tax=Triticinae TaxID=1648030 RepID=Q8H0B8_WHEAT	3
19	6.09	6.1	25.52	21.76	21.76	UniRef100_A0A0D9XY22	Adenylate kinase n=1 Tax=Leersia perrieri TaxID=77586 RepID=A0A0D9XY22_9ORYZ	3
20	6.05	6.1	50.56	50.56	50.56	UniRef100_Q40036	Putative protease inhibitor n=1 Tax=Hordeum vulgare TaxID=4513 RepID=Q40036_HORVU	6
22	6	8.02	13.04	12.65	10.12	UniRef100_Q5EUE1	Protein disulfide-isomerase n=3 Tax=Zea mays TaxID=4577 RepID=Q5EUE1_MAIZE	4
23	6	6	27.33	27.33	27.33	UniRef100_I1I4X0	Uncharacterized protein n=1 Tax=Brachypodium distachyon TaxID=15368 RepID=I1I4X0_BRADI	3
24	6	6	29	29	29	UniRef100_I1GRU5	Uncharacterized protein n=1 Tax=Brachypodium distachyon TaxID=15368 RepID=I1GRU5_BRADI	3
25	5.91	5.97	15.35	11.22	11.22	UniRef100_Q401N7	Aspartic proteinase n=1 Tax=Triticum aestivum TaxID=4565 RepID=Q401N7_WHEAT	5
26	5.52	5.59	46.34	46.34	46.34	UniRef100_I1HPZ7	Uncharacterized protein n=1 Tax=Brachypodium distachyon TaxID=15368 RepID=I1HPZ7_BRADI	3
27	5.05	5.07	18.45	18.45	12.5	UniRef100_K3YJX9	ATP synthase subunit d, mitochondrial n=2 Tax=Setaria TaxID=4554 RepID=K3YJX9_SETIT	2
28	5.03	5.05	3.973	3.973	2.422	UniRef100_M0UFE4	WD_REPEATS_REGION domain-containing protein n=3 Tax=Hordeum vulgare subsp. vulgare TaxID=112509 RepID=M0UFE4_HORVV	2
29	4.96	7.05	24.18	24.18	15.69	UniRef100_Q6L5L7	Embryonic abundant protein n=1 Tax=Bromus inermis TaxID=15371 RepID=Q6L5L7_BROIN	5
30	4.94	4.99	10.72	10.72	10.72	UniRef100_P12783	Phosphoglycerate kinase, cytosolic n=1 Tax=Triticum aestivum TaxID=4565 RepID=PGKY_WHEAT	3
31	4.61	4.62	25.22	21.3	16.09	UniRef100_Q43209	Protein-L-isoaspartate O-methyltransferase n=2 Tax=Triticinae TaxID=1648030 RepID=PIMT_WHEAT	2
32	4.6	4.61	36.07	27.87	27.87	UniRef100_A0A341YDG0	NTF2 domain-containing protein n=2 Tax=Triticinae TaxID=1648030 RepID=A0A341YDG0_WHEAT	4
33	4.44	6.04	20.91	15.91	11.36	UniRef100_I1GRW3	Peroxiredoxin n=1 Tax=Brachypodium distachyon TaxID=15368 RepID=I1GRW3_BRADI	5
34	4.33	4.34	11.73	8.101	8.101	UniRef100_W5D5L4	Fructose-bisphosphate aldolase n=4 Tax=Triticinae TaxID=1648030 RepID=W5D5L4_WHEAT	2
35	4.31	4.32	6.37	5.185	1.63	UniRef100_A0A0Q3HG34	Uncharacterized protein n=2 Tax=Brachypodium distachyon TaxID=15368 RepID=A0A0Q3HG34_BRADI	2
36	4.23	4.24	14.63	11.71	9.756	UniRef100_N1NV63	Beta-amylase (Fragment) n=1 Tax=Zingeria kochii TaxID=561736 RepID=N1NV63_9POAL	2
37	4.18	4.19	16	10.82	8	UniRef100_Q6E5A5	Plastidial ADP-glucose transporter n=1 Tax=Hordeum vulgare subsp. vulgare TaxID=112509 RepID=Q6E5A5_HORVV	3
38	4.04	4.04	41.77	30.38	30.38	UniRef100_B9VNV3	Polyphenol oxidase (Fragment) n=1 Tax=Festuca pratensis TaxID=4608 RepID=B9VNV3_FESPR	2
39	4.03	4.03	18.22	6.667	6.667	UniRef100_M8A2L5	Uncharacterized protein n=1 Tax=Triticum urartu TaxID=4572 RepID=M8A2L5_TRIUA	2
40	4.03	4.03	28.19	18.06	18.06	UniRef100_M8BB60	Prohibitin n=1 Tax=Aegilops tauschii TaxID=37682 RepID=M8BB60_AEGTA	2
41	4.01	4.02	17.01	12.03	12.03	UniRef100_A0A3L6STK6	Germin-like protein n=1 Tax=Panicum miliaceum TaxID=4540 RepID=A0A3L6STK6_PANMI	2
42	4.01	4.01	23.57	23.57	23.57	UniRef100_M7ZFL7	Uncharacterized protein n=1 Tax=Triticum urartu TaxID=4572 RepID=M7ZFL7_TRIUA	3
43	4	8.08	14.11	14.11	14.11	UniRef100_A0A5J9T5H8	Malate dehydrogenase n=1 Tax=Eragrostis curvula TaxID=38414 RepID=A0A5J9T5H8_9POAL	4
44	4	6.05	20.32	15.56	14.29	UniRef100_A0A6G1C245	Uncharacterized protein n=1 Tax=Oryza meyeriana var. granulata TaxID=110450 RepID=A0A6G1C245_9ORYZ	4
45	4	4	12.96	8.306	8.306	UniRef100_A0A287IUT9	Uncharacterized protein n=4 Tax=Hordeum vulgare subsp. vulgare TaxID=112509 RepID=A0A287IUT9_HORVV	2
46	4	4	19.87	19.87	19.87	UniRef100_W5CUW2	WHy domain-containing protein n=2 Tax=Triticum TaxID=4564 RepID=W5CUW2_WHEAT	2
47	4	4	29.21	29.21	29.21	UniRef100_R7WA20	BOWMAN_BIRK domain-containing protein n=2 Tax=Aegilops tauschii TaxID=37682 RepID=R7WA20_AEGTA	3
48	4	4	21.8	21.8	21.8	UniRef100_R7W3S7	VOC domain-containing protein n=1 Tax=Aegilops tauschii TaxID=37682 RepID=R7W3S7_AEGTA	2
49	4	4	5.063	5.063	5.063	UniRef100_Q41534	ATP synthase subunit beta n=1 Tax=Triticum aestivum TaxID=4565 RepID=Q41534_WHEAT	2
50	4	4	23.29	23.29	23.29	UniRef100_P69555	Photosystem II reaction center protein H n=210 Tax=BOP clade TaxID=359160 RepID=PSBH_WHEAT	2
51	4	4	12.16	12.16	12.16	UniRef100_M7ZJ41	Uncharacterized protein n=3 Tax=Triticum TaxID=4564 RepID=M7ZJ41_TRIUA	2
52	4	4	16.2	16.2	16.2	UniRef100_K6ZY04	Peptidyl-prolyl cis-trans isomerase (Fragment) n=1 Tax=Phleum pratense TaxID=15957 RepID=K6ZY04_PHLPR	2
53	3.98	4.02	25	19.08	19.08	UniRef100_A0A2H4MT40	Heat shock protein 17.9 n=1 Tax=Festuca arundinacea TaxID=4606 RepID=A0A2H4MT40_FESAR	2
54	3.92	4	28.99	21.01	21.01	UniRef100_T1WIP3	Dimeric alpha-amylase inhibitor n=1 Tax=Elymus grandis TaxID=293722 RepID=T1WIP3_9POAL	2
55	3.82	3.89	25	25	25	UniRef100_T1LUE6	Cytochrome b559 subunit alpha n=1 Tax=Triticum urartu TaxID=4572 RepID=T1LUE6_TRIUA	2
56	3.74	3.8	5.138	5.138	5.138	UniRef100_J3LBE0	Uncharacterized protein n=1 Tax=Oryza brachyantha TaxID=4533 RepID=J3LBE0_ORYBR	2
57	3.69	3.79	15.48	8.075	5.384	UniRef100_A0A287HKE5	Sucrose synthase n=1 Tax=Hordeum vulgare subsp. vulgare TaxID=112509 RepID=A0A287HKE5_HORVV	3
58	3.65	3.72	34.07	25.27	25.27	UniRef100_A0A3L6PEB9	Acyl-CoA-binding protein n=1 Tax=Panicum miliaceum TaxID=4540 RepID=A0A3L6PEB9_PANMI	2
59	3.64	3.7	33.5	29.95	20.3	UniRef100_G8ZCU8	Avenin protein (Fragment) n=1 Tax=Avena clauda TaxID=83523 RepID=G8ZCU8_9POAL	16
60	3.6	3.7	15.79	15.79	15.79	UniRef100_A0A0A9CPG5	Prefoldin subunit 3 n=1 Tax=Arundo donax TaxID=35708 RepID=A0A0A9CPG5_ARUDO	2
61	3.53	3.71	20.56	20.56	12.78	UniRef100_Q0D628	Os07g0516200 protein n=5 Tax=Oryza TaxID=4527 RepID=Q0D628_ORYSJ	2
62	3.5	3.67	22.65	22.65	15.47	UniRef100_M7Z605	Putative calcium-binding protein CML49 n=1 Tax=Triticum urartu TaxID=4572 RepID=M7Z605_TRIUA	2
63	3.48	3.57	17.19	11.76	11.76	UniRef100_I1GTJ6	Plastoquinol--plastocyanin reductase n=1 Tax=Brachypodium distachyon TaxID=15368 RepID=I1GTJ6_BRADI	2
64	3.3	3.4	25.58	14.53	14.53	UniRef100_I1HWJ6	Peptidyl-prolyl cis-trans isomerase n=2 Tax=Brachypodium TaxID=15367 RepID=I1HWJ6_BRADI	3
65	3.2	3.28	10.4	10.4	10.4	UniRef100_I1GM02	AAI domain-containing protein n=1 Tax=Brachypodium distachyon TaxID=15368 RepID=I1GM02_BRADI	2
66	3.18	3.27	10.61	8.039	8.039	UniRef100_I1HCH9	NADH-cytochrome b5 reductase n=1 Tax=Brachypodium distachyon TaxID=15368 RepID=I1HCH9_BRADI	2
67	3.15	3.24	17.11	17.11	17.11	UniRef100_D2DSG2	Superoxide dismutase [Cu-Zn] n=1 Tax=Deschampsia antarctica TaxID=159298 RepID=D2DSG2_DESAN	2
68	3.06	3.16	15.06	13.13	7.529	UniRef100_P12615	12S seed storage globulin 1 n=1 Tax=Avena sativa TaxID=4498 RepID=SSG1_AVESA	3
69	2.93	3.02	17.46	17.46	8.73	UniRef100_R7W3W0	Cytochrome b-c1 complex subunit 7 n=1 Tax=Aegilops tauschii TaxID=37682 RepID=R7W3W0_AEGTA	1
70	2.91	3.16	7.489	7.489	2.863	UniRef100_F2DS64	Predicted protein n=1 Tax=Hordeum vulgare subsp. vulgare TaxID=112509 RepID=F2DS64_HORVV	1
71	2.87	2.95	37.7	37.7	21.31	UniRef100_M7ZXI3	Uncharacterized protein n=1 Tax=Triticum urartu TaxID=4572 RepID=M7ZXI3_TRIUA	1
72	2.86	3.01	8.725	8.725	2.685	UniRef100_U5S8M6	Elongation factor 1-alpha n=1 Tax=Dendrocalamus latiflorus TaxID=257763 RepID=U5S8M6_DENLA	1
73	2.77	2.85	12.29	12.29	12.29	UniRef100_Q9XFD0	ABA-inducible protein WRAB1 n=1 Tax=Triticum aestivum TaxID=4565 RepID=Q9XFD0_WHEAT	2
74	2.76	2.89	19.34	12.79	4.59	UniRef100_P08477	Glyceraldehyde-3-phosphate dehydrogenase 2, cytosolic (Fragment) n=1 Tax=Hordeum vulgare TaxID=4513 RepID=G3PC2_HORVU	1
75	2.71	2.8	7.383	7.383	4.922	UniRef100_A0A0A9G655	Uncharacterized protein n=1 Tax=Arundo donax TaxID=35708 RepID=A0A0A9G655_ARUDO	1
76	2.71	2.79	16.9	16.9	10.56	UniRef100_W5HZ15	Histone H2B n=5 Tax=Triticinae TaxID=1648030 RepID=W5HZ15_WHEAT	2
77	2.63	2.7	6.34	6.34	3.458	UniRef100_I1H5X4	Uncharacterized protein n=1 Tax=Brachypodium distachyon TaxID=15368 RepID=I1H5X4_BRADI	1
78	2.58	2.77	6.091	6.091	6.091	UniRef100_A0A5J9WDS6	SERPIN domain-containing protein n=1 Tax=Eragrostis curvula TaxID=38414 RepID=A0A5J9WDS6_9POAL	3
79	2.57	2.63	13.73	13.73	6.162	UniRef100_A0A453SSR0	Uncharacterized protein n=2 Tax=Aegilops tauschii TaxID=37682 RepID=A0A453SSR0_AEGTS	1
80	2.54	2.76	12.44	8	8	UniRef100_A0A0A0YL24	Permatin n=1 Tax=Avena nuda TaxID=4497 RepID=A0A0A0YL24_AVENU	2
81	2.48	2.53	5.74	5.74	5.74	UniRef100_A0A453E303	DUF1421 domain-containing protein n=1 Tax=Aegilops tauschii subsp. strangulata TaxID=200361 RepID=A0A453E303_AEGTS	2
82	2.47	2.53	12.39	9.97	6.344	UniRef100_Q41630	ADP,ATP carrier protein 2, mitochondrial n=1 Tax=Triticum aestivum TaxID=4565 RepID=ADT2_WHEAT	1
83	2.46	2.52	18.37	18.37	10.88	UniRef100_A0A0Q3G9F9	Uncharacterized protein n=1 Tax=Brachypodium distachyon TaxID=15368 RepID=A0A0Q3G9F9_BRADI	2
84	2.44	2.51	17.81	14.57	5.668	UniRef100_K3ZWE9	PCI domain-containing protein n=1 Tax=Setaria italica TaxID=4555 RepID=K3ZWE9_SETIT	1
85	2.4	2.47	5.536	4.152	2.076	UniRef100_J3MAR9	ACB domain-containing protein n=2 Tax=Oryza brachyantha TaxID=4533 RepID=J3MAR9_ORYBR	2
86	2.4	2.46	11	11	6.699	UniRef100_W5D2A3	Uncharacterized protein n=2 Tax=Triticum TaxID=4564 RepID=W5D2A3_WHEAT	1
87	2.39	2.45	15.76	15.76	15.76	UniRef100_Q43769	Oleosin n=1 Tax=Hordeum vulgare TaxID=4513 RepID=Q43769_HORVU	3
88	2.36	2.43	32.43	14.19	8.108	UniRef100_Q84VG0	Probable calcium-binding protein CML7 n=10 Tax=Oryza TaxID=4527 RepID=CML7_ORYSJ	1
89	2.33	2.39	9.831	6.78	3.39	UniRef100_G9FRD8	Class III endochitinase n=1 Tax=Dactylis glomerata TaxID=4509 RepID=G9FRD8_DACGL	1
90	2.31	2.37	11.03	11.03	7.605	UniRef100_M0V6P7	Uncharacterized protein n=3 Tax=Hordeum vulgare subsp. vulgare TaxID=112509 RepID=M0V6P7_HORVV	1
91	2.28	2.31	24.75	24.75	14.85	UniRef100_W5D591	Small ubiquitin-related modifier n=2 Tax=Triticum TaxID=4564 RepID=W5D591_WHEAT	1
92	2.25	2.59	12.01	8.055	2.584	UniRef100_I1H6X1	Uncharacterized protein n=1 Tax=Brachypodium distachyon TaxID=15368 RepID=I1H6X1_BRADI	1
93	2.25	2.35	24.53	24.53	15.09	UniRef100_A0A1E5VPX0	Uncharacterized protein n=1 Tax=Dichanthelium oligosanthes TaxID=888268 RepID=A0A1E5VPX0_9POAL	3
94	2.25	2.28	39.29	39.29	9.821	UniRef100_P00068	Cytochrome c n=7 Tax=Triticeae TaxID=147389 RepID=CYC_WHEAT	1
95	2.24	2.27	15.57	15.57	10.85	UniRef100_K3YJN4	Germin-like protein n=3 Tax=Setaria TaxID=4554 RepID=K3YJN4_SETIT	1
96	2.23	2.49	5.288	5.288	1.763	UniRef100_A0A1B6QJX5	Uncharacterized protein n=1 Tax=Sorghum bicolor TaxID=4558 RepID=A0A1B6QJX5_SORBI	1
97	2.23	2.26	19.28	19.28	19.28	UniRef100_K3ZYL3	zf-Tim10_DDP domain-containing protein n=2 Tax=Setaria TaxID=4554 RepID=K3ZYL3_SETIT	1
98	2.23	2.26	7.937	7.937	4.762	UniRef100_A0A446JNH0	Uncharacterized protein n=1 Tax=Triticum turgidum subsp. durum TaxID=4567 RepID=A0A446JNH0_TRITD	1
99	2.21	2.24	11.76	11.76	5.882	UniRef100_W5D4R0	Uncharacterized protein n=2 Tax=Triticum TaxID=4564 RepID=W5D4R0_WHEAT	1
100	2.18	2.21	13.1	13.1	13.1	UniRef100_C3TX90	Puroindoline-like protein n=1 Tax=Brachypodium sylvaticum TaxID=29664 RepID=C3TX90_BRASY	5
101	2.18	2.21	11.3	11.3	10.43	UniRef100_W5FIX9	Uncharacterized protein n=2 Tax=Triticinae TaxID=1648030 RepID=W5FIX9_WHEAT	1
102	2.17	2.2	8.295	6.912	3.687	UniRef100_P93616	Polyadenylate-binding protein n=1 Tax=Triticum aestivum TaxID=4565 RepID=P93616_WHEAT	1
103	2.14	2.16	33.72	33.72	33.72	UniRef100_A0A0D9W8K2	Mitochondrial import inner membrane translocase subunit n=1 Tax=Leersia perrieri TaxID=77586 RepID=A0A0D9W8K2_9ORYZ	2
104	2.12	5.61	30.12	30.12	30.12	UniRef100_A0A2P1AAV9	Universal stress protein n=1 Tax=Festuca arundinacea TaxID=4606 RepID=A0A2P1AAV9_FESAR	4
105	2.1	4.15	11.63	8.587	8.587	UniRef100_K7X7N3	Malate dehydrogenase n=1 Tax=Echinochloa crus-galli TaxID=90397 RepID=K7X7N3_ECHCG	2
106	2.09	2.36	26.45	14.46	3.719	UniRef100_I4EP61	Avenin (Fragment) n=1 Tax=Avena murphyi TaxID=37663 RepID=I4EP61_9POAL	1
107	2.09	2.1	4.552	1.707	1.707	UniRef100_Q7XR98	OSJNBa0027H06.1 protein n=2 Tax=Oryza sativa subsp. japonica TaxID=39947 RepID=Q7XR98_ORYSJ	1
108	2.07	2.09	3.243	3.243	3.243	UniRef100_Q9FS12	H(+)-exporting diphosphatase n=1 Tax=Hordeum vulgare TaxID=4513 RepID=Q9FS12_HORVU	1
109	2.06	2.07	9.524	6.878	2.91	UniRef100_A0A446P5Y8	Peroxidase n=1 Tax=Triticum turgidum subsp. durum TaxID=4567 RepID=A0A446P5Y8_TRITD	1
110	2.05	4.08	21.13	16.43	16.43	UniRef100_D9ZJG7	Dehydroascorbate reductase n=2 Tax=Mesangiospermae TaxID=1437183 RepID=D9ZJG7_9POAL	2
111	2.05	2.35	34.58	32.71	12.15	UniRef100_A0A3B5XUP0	Uncharacterized protein n=1 Tax=Triticum aestivum TaxID=4565 RepID=A0A3B5XUP0_WHEAT	2
112	2.04	2.05	11.07	5.534	5.534	UniRef100_K7AK97	Superoxide dismutase (Fragment) n=5 Tax=Phleum pratense TaxID=15957 RepID=K7AK97_PHLPR	1
113	2.03	2.04	4.193	2.306	2.306	UniRef100_W5ZNW4	Ribulose bisphosphate carboxylase large chain n=1 Tax=Deschampsia antarctica TaxID=159298 RepID=W5ZNW4_DESAN	1
114	2.03	2.04	9.639	9.639	9.639	UniRef100_R7W9M2	Putative aquaporin TIP3-1 n=1 Tax=Aegilops tauschii TaxID=37682 RepID=R7W9M2_AEGTA	2
115	2.03	2.04	5.33	2.559	2.559	UniRef100_Q93X08	UTP--glucose-1-phosphate uridylyltransferase n=2 Tax=Oryza sativa subsp. japonica TaxID=39947 RepID=Q93X08_ORYSJ	1
116	2.03	2.04	30.99	21.13	21.13	UniRef100_M8B3C3	Uncharacterized protein n=1 Tax=Aegilops tauschii TaxID=37682 RepID=M8B3C3_AEGTA	1
117	2.03	2.03	13.16	13.16	13.16	UniRef100_M7YTB2	Subtilisin-chymotrypsin inhibitor-2B n=1 Tax=Triticum urartu TaxID=4572 RepID=M7YTB2_TRIUA	1
118	2.03	2.03	17.05	10.08	10.08	UniRef100_I1H603	HIT domain-containing protein n=1 Tax=Brachypodium distachyon TaxID=15368 RepID=I1H603_BRADI	1
119	2.03	2.03	6.212	6.212	6.212	UniRef100_A0A0D3EUB5	Uncharacterized protein n=2 Tax=Oryza TaxID=4527 RepID=A0A0D3EUB5_9ORYZ	3
120	2.02	2.12	6.335	2.112	2.112	UniRef100_P24067	Luminal-binding protein 2 n=3 Tax=Zea mays TaxID=4577 RepID=BIP2_MAIZE	1
121	2.02	2.03	23.21	10.71	10.71	UniRef100_R7W4S0	Endogenous alpha-amylase/subtilisin inhibitor n=1 Tax=Aegilops tauschii TaxID=37682 RepID=R7W4S0_AEGTA	1
122	2.02	2.02	3.859	1.608	1.608	UniRef100_Q9LLB8	Exoglucanase n=1 Tax=Zea mays TaxID=4577 RepID=Q9LLB8_MAIZE	1
123	2.02	2.02	34.69	11.22	11.22	UniRef100_Q2PCC3	Type 2 non specific lipid transfer protein n=2 Tax=Triticum TaxID=4564 RepID=Q2PCC3_WHEAT	1
124	2.02	2.02	23.23	15.15	15.15	UniRef100_I1HVF9	Ubiquitin-fold modifier 1 n=1 Tax=Brachypodium distachyon TaxID=15368 RepID=I1HVF9_BRADI	1
125	2.01	4.02	15.24	15.24	15.24	UniRef100_A0A6G1FEE7	Uncharacterized protein n=1 Tax=Oryza meyeriana var. granulata TaxID=110450 RepID=A0A6G1FEE7_9ORYZ	4
126	2.01	2.01	20.35	11.5	11.5	UniRef100_Q94JS9	Glutaredoxin n=2 Tax=Deschampsia antarctica TaxID=159298 RepID=Q94JS9_DESAN	1
127	2.01	2.01	8.966	3.448	3.448	UniRef100_A8VZG4	Alpha-gliadin n=1 Tax=Dasypyrum hordeaceum TaxID=382112 RepID=A8VZG4_9POAL	1
128	2	4.05	46.34	28.05	28.05	UniRef100_W5D637	Uncharacterized protein n=2 Tax=Triticum TaxID=4564 RepID=W5D637_WHEAT	2
129	2	4	12.55	12.55	12.55	UniRef100_C5YRM9	Uncharacterized protein n=1 Tax=Sorghum bicolor TaxID=4558 RepID=C5YRM9_SORBI	2
130	2	4	22.83	22.83	22.83	UniRef100_A0A077RTG1	VOC domain-containing protein n=2 Tax=Triticum TaxID=4564 RepID=A0A077RTG1_WHEAT	2
131	2	3.8	3.399	3.399	3.399	UniRef100_A0A452ZS49	Uncharacterized protein n=1 Tax=Aegilops tauschii subsp. strangulata TaxID=200361 RepID=A0A452ZS49_AEGTS	2
132	2	3.01	13.39	13.39	6.299	UniRef100_A8ILY0	Elongation factor 1-alpha (Fragment) n=1 Tax=Lolium perenne TaxID=4522 RepID=A8ILY0_LOLPR	1
133	2	2	10.89	4.95	4.95	UniRef100_W5H014	GLTP domain-containing protein n=6 Tax=Triticinae TaxID=1648030 RepID=W5H014_WHEAT	1
134	2	2	19.77	11.86	11.86	UniRef100_M8BH76	Protein CutA 1, chloroplastic n=6 Tax=Aegilops tauschii TaxID=37682 RepID=M8BH76_AEGTA	1
135	2	2	9.434	9.434	9.434	UniRef100_A0A2M8IT60	Uncharacterized protein n=4 Tax=cellular organisms TaxID=131567 RepID=A0A2M8IT60_9RHOB	2
136	2	2	4.918	4.918	4.918	UniRef100_W5B7W5	Caleosin n=1 Tax=Triticum aestivum TaxID=4565 RepID=W5B7W5_WHEAT	1
137	2	2	9.036	9.036	9.036	UniRef100_W5ASF3	Uncharacterized protein n=5 Tax=Triticinae TaxID=1648030 RepID=W5ASF3_WHEAT	1
138	2	2	11.76	11.76	11.76	UniRef100_W4ZXM1	LEA-like protein 2 n=2 Tax=Triticum TaxID=4564 RepID=W4ZXM1_WHEAT	1
139	2	2	5.43	5.43	5.43	UniRef100_T1NDJ4	Inorganic diphosphatase n=1 Tax=Triticum urartu TaxID=4572 RepID=T1NDJ4_TRIUA	1
140	2	2	15.13	15.13	15.13	UniRef100_S4TKI5	Superoxide dismutase [Cu-Zn] n=1 Tax=Saccharum hybrid cultivar GT28 TaxID=1214490 RepID=S4TKI5_9POAL	1
141	2	2	12.94	12.94	12.94	UniRef100_R7WFJ0	Uncharacterized protein n=1 Tax=Aegilops tauschii TaxID=37682 RepID=R7WFJ0_AEGTA	2
142	2	2	1.064	1.064	1.064	UniRef100_R7WC71	Endoplasmin-like protein n=2 Tax=Aegilops tauschii TaxID=37682 RepID=R7WC71_AEGTA	1
143	2	2	6.275	6.275	6.275	UniRef100_R7W688	PHB domain-containing protein n=1 Tax=Aegilops tauschii TaxID=37682 RepID=R7W688_AEGTA	1
144	2	2	6.343	6.343	6.343	UniRef100_R7W4R0	50S ribosomal protein L12-1, chloroplastic n=1 Tax=Aegilops tauschii TaxID=37682 RepID=R7W4R0_AEGTA	1
145	2	2	4.294	4.294	4.294	UniRef100_Q9ZTW0	ABA-responsive protein n=1 Tax=Hordeum vulgare TaxID=4513 RepID=Q9ZTW0_HORVU	1
146	2	2	7.563	7.563	7.563	UniRef100_Q9ZSR6	Heat shock protein HSP26 n=5 Tax=Triticinae TaxID=1648030 RepID=Q9ZSR6_WHEAT	1
147	2	2	4.319	4.319	4.319	UniRef100_Q9XF24	Pollen allergen Lol p VA n=1 Tax=Lolium perenne TaxID=4522 RepID=Q9XF24_LOLPR	1
148	2	2	6.341	6.341	6.341	UniRef100_Q9XE33	Nuclear transcription factor Y subunit C-6 n=6 Tax=Oryza TaxID=4527 RepID=NFYC6_ORYSJ	1
149	2	2	6.497	6.497	6.497	UniRef100_Q9SCB9	V-type proton ATPase subunit C n=1 Tax=Hordeum vulgare TaxID=4513 RepID=VATC_HORVU	1
150	2	2	20.66	20.66	20.66	UniRef100_Q9FRT3	Thioredoxin h n=1 Tax=Oryza sativa subsp. japonica TaxID=39947 RepID=Q9FRT3_ORYSJ	1
151	2	2	7.186	7.186	7.186	UniRef100_Q96543	Oleosin 16 kDa n=1 Tax=Bromus secalinus TaxID=4502 RepID=OLE16_BROSE	1
152	2	2	5.376	5.376	5.376	UniRef100_Q84U17	Low-molecular-weight glutenin subunit (Fragment) n=1 Tax=Thinopyrum intermedium TaxID=85679 RepID=Q84U17_9POAL	1
153	2	2	7.981	7.981	7.981	UniRef100_Q84T63	Expressed protein n=2 Tax=Oryza sativa subsp. japonica TaxID=39947 RepID=Q84T63_ORYSJ	1
154	2	2	5.263	5.263	5.263	UniRef100_Q7XY21	dTDP-glucose-4-6-dehydratase-like protein (Fragment) n=1 Tax=Triticum aestivum TaxID=4565 RepID=Q7XY21_WHEAT	1
155	2	2	1.307	1.307	1.307	UniRef100_Q7XS00	Ribonuclease H n=2 Tax=Oryza sativa TaxID=4530 RepID=Q7XS00_ORYSJ	1
156	2	2	4.118	4.118	4.118	UniRef100_Q7X7N2	Arginase 1, mitochondrial n=4 Tax=Oryza TaxID=4527 RepID=ARGI1_ORYSJ	1
157	2	2	2.222	2.222	2.222	UniRef100_Q6ZDY8	Succinate dehydrogenase [ubiquinone] flavoprotein subunit, mitochondrial n=7 Tax=Oryza TaxID=4527 RepID=SDHA_ORYSJ	1
158	2	2	1.884	1.884	1.884	UniRef100_Q6ZA75	RING-type E3 ubiquitin transferase n=2 Tax=Oryza sativa subsp. japonica TaxID=39947 RepID=Q6ZA75_ORYSJ	1
159	2	2	2.116	2.116	2.116	UniRef100_Q6YZX6	Putative aconitate hydratase, cytoplasmic n=1 Tax=Oryza sativa subsp. japonica TaxID=39947 RepID=ACOC_ORYSJ	1
160	2	2	18.46	18.46	18.46	UniRef100_Q66LL4	Ribulose bisphosphate carboxylase small chain (Fragment) n=1 Tax=Lolium perenne TaxID=4522 RepID=Q66LL4_LOLPR	1
161	2	2	10	10	10	UniRef100_Q5I7K5	Ribosomal protein P1 n=5 Tax=Triticinae TaxID=1648030 RepID=Q5I7K5_WHEAT	1
162	2	2	4.036	4.036	4.036	UniRef100_Q42971	Enolase n=4 Tax=Oryza sativa TaxID=4530 RepID=ENO_ORYSJ	1
163	2	2	2.161	2.161	2.161	UniRef100_Q40025	4-hydroxy-7-methoxy-3-oxo-3,4-dihydro-2H-1,4-benzoxazin-2-yl glucosidebeta-D-glucosidase n=1 Tax=Hordeum vulgare TaxID=4513 RepID=Q40025_HORVU	1
164	2	2	3.46	3.46	3.46	UniRef100_Q0DZ61	Os02g0644100 protein n=5 Tax=Oryza TaxID=4527 RepID=Q0DZ61_ORYSJ	1
165	2	2	2.21	2.21	2.21	UniRef100_P08823	RuBisCO large subunit-binding protein subunit alpha, chloroplastic (Fragment) n=1 Tax=Triticum aestivum TaxID=4565 RepID=RUBA_WHEAT	1
166	2	2	5.598	5.598	5.598	UniRef100_N1R206	Desiccation protectant Lea14-like protein n=1 Tax=Aegilops tauschii TaxID=37682 RepID=N1R206_AEGTA	1
167	2	2	5.652	5.652	5.652	UniRef100_N1QPE1	GTP-binding protein SAR1A n=2 Tax=Aegilops tauschii TaxID=37682 RepID=N1QPE1_AEGTA	1
168	2	2	5.814	5.814	5.814	UniRef100_M8C6K9	Mavicyanin n=1 Tax=Aegilops tauschii TaxID=37682 RepID=M8C6K9_AEGTA	1
169	2	2	2.465	2.465	2.465	UniRef100_M8C316	Uncharacterized protein n=1 Tax=Aegilops tauschii TaxID=37682 RepID=M8C316_AEGTA	1
170	2	2	1.837	1.837	1.837	UniRef100_M8BAQ0	Mannosylglycoprotein endo-beta-mannosidase n=4 Tax=Aegilops tauschii TaxID=37682 RepID=M8BAQ0_AEGTA	1
171	2	2	4.57	4.57	4.57	UniRef100_M8B792	Copine domain-containing protein n=1 Tax=Aegilops tauschii TaxID=37682 RepID=M8B792_AEGTA	1
172	2	2	3.646	3.646	3.646	UniRef100_M8AJ88	Uncharacterized protein n=1 Tax=Aegilops tauschii TaxID=37682 RepID=M8AJ88_AEGTA	1
173	2	2	11.81	11.81	11.81	UniRef100_M8AA82	Uncharacterized protein n=1 Tax=Triticum urartu TaxID=4572 RepID=M8AA82_TRIUA	1
174	2	2	2.88	2.88	2.88	UniRef100_M8A0I0	Fructokinase-2 n=1 Tax=Triticum urartu TaxID=4572 RepID=M8A0I0_TRIUA	1
175	2	2	3.548	3.548	3.548	UniRef100_M7ZP50	Uncharacterized protein n=1 Tax=Triticum urartu TaxID=4572 RepID=M7ZP50_TRIUA	1
176	2	2	5.667	5.667	5.667	UniRef100_M7ZD16	Hydroxyisourate hydrolase n=1 Tax=Triticum urartu TaxID=4572 RepID=M7ZD16_TRIUA	1
177	2	2	10.91	10.91	10.91	UniRef100_M7YW66	CHCH domain-containing protein n=1 Tax=Triticum urartu TaxID=4572 RepID=M7YW66_TRIUA	1
178	2	2	4.53	4.53	4.53	UniRef100_M7YVM9	Chitinase 1 n=2 Tax=Triticum TaxID=4564 RepID=M7YVM9_TRIUA	1
179	2	2	15.49	15.49	15.49	UniRef100_M7YGF5	Subtilisin-chymotrypsin inhibitor-2A n=1 Tax=Triticum urartu TaxID=4572 RepID=M7YGF5_TRIUA	1
180	2	2	6.723	6.723	6.723	UniRef100_K7B041	Uncharacterized protein (Fragment) n=1 Tax=Phleum pratense TaxID=15957 RepID=K7B041_PHLPR	1
181	2	2	14.94	14.94	14.94	UniRef100_K4AHB0	Costars domain-containing protein n=2 Tax=Setaria TaxID=4554 RepID=K4AHB0_SETIT	1
182	2	2	13.33	13.33	13.33	UniRef100_K3ZBY8	Uncharacterized protein n=4 Tax=Paniceae TaxID=147428 RepID=K3ZBY8_SETIT	1
183	2	2	2.632	2.632	2.632	UniRef100_J3LBL1	Uncharacterized protein n=1 Tax=Oryza brachyantha TaxID=4533 RepID=J3LBL1_ORYBR	1
184	2	2	5.602	5.602	5.602	UniRef100_I1H5Z6	Uncharacterized protein n=1 Tax=Brachypodium distachyon TaxID=15368 RepID=I1H5Z6_BRADI	1
185	2	2	6.552	6.552	6.552	UniRef100_I1H2B8	Prohibitin n=1 Tax=Brachypodium distachyon TaxID=15368 RepID=I1H2B8_BRADI	1
186	2	2	2.5	2.5	2.5	UniRef100_H6UQP6	High molecular weight subunit of glutenin n=1 Tax=Elymus libanoticus TaxID=37685 RepID=H6UQP6_9POAL	1
187	2	2	18.64	18.64	18.64	UniRef100_G3DQE2	Chitinase (Fragment) n=1 Tax=Lolium perenne TaxID=4522 RepID=G3DQE2_LOLPR	1
188	2	2	7.143	7.143	7.143	UniRef100_F2EKB1	Predicted protein n=1 Tax=Hordeum vulgare subsp. vulgare TaxID=112509 RepID=F2EKB1_HORVV	1
189	2	2	4.557	4.557	4.557	UniRef100_F2EDR4	Predicted protein (Fragment) n=1 Tax=Hordeum vulgare subsp. vulgare TaxID=112509 RepID=F2EDR4_HORVV	1
190	2	2	6.695	6.695	6.695	UniRef100_C5WUX4	TF-B3 domain-containing protein n=1 Tax=Sorghum bicolor TaxID=4558 RepID=C5WUX4_SORBI	1
191	2	2	7.143	7.143	7.143	UniRef100_B6UH67	Late embryogenesis abundant protein D-34 n=2 Tax=Zea mays TaxID=4577 RepID=B6UH67_MAIZE	1
192	2	2	11.19	11.19	11.19	UniRef100_A0A6G1CKE4	Uncharacterized protein n=1 Tax=Oryza meyeriana var. granulata TaxID=110450 RepID=A0A6G1CKE4_9ORYZ	1
193	2	2	2.676	2.676	2.676	UniRef100_A0A6G1BK53	Uncharacterized protein n=1 Tax=Oryza meyeriana var. granulata TaxID=110450 RepID=A0A6G1BK53_9ORYZ	1
194	2	2	3.652	3.652	3.652	UniRef100_A0A5J9WMQ1	Uncharacterized protein (Fragment) n=1 Tax=Eragrostis curvula TaxID=38414 RepID=A0A5J9WMQ1_9POAL	1
195	2	2	6.587	6.587	6.587	UniRef100_A0A5J9V9I1	AAI domain-containing protein (Fragment) n=1 Tax=Eragrostis curvula TaxID=38414 RepID=A0A5J9V9I1_9POAL	1
196	2	2	2.915	2.915	2.915	UniRef100_A0A5J9U8L2	Uncharacterized protein (Fragment) n=1 Tax=Eragrostis curvula TaxID=38414 RepID=A0A5J9U8L2_9POAL	1
197	2	2	9.375	9.375	9.375	UniRef100_A0A5J9T3U9	Uncharacterized protein (Fragment) n=1 Tax=Eragrostis curvula TaxID=38414 RepID=A0A5J9T3U9_9POAL	1
198	2	2	1.583	1.583	1.583	UniRef100_A0A446W7M7	Uncharacterized protein n=1 Tax=Triticum turgidum subsp. durum TaxID=4567 RepID=A0A446W7M7_TRITD	1
199	2	2	6.028	6.028	6.028	UniRef100_A0A446PA38	RING-type E3 ubiquitin transferase n=1 Tax=Triticum turgidum subsp. durum TaxID=4567 RepID=A0A446PA38_TRITD	1
200	2	2	7.143	7.143	7.143	UniRef100_A0A446LXG9	Uncharacterized protein n=1 Tax=Triticum turgidum subsp. durum TaxID=4567 RepID=A0A446LXG9_TRITD	1
201	2	2	5.013	5.013	5.013	UniRef100_A0A3B6R9U4	Lipase_GDSL domain-containing protein n=2 Tax=Triticum TaxID=4564 RepID=A0A3B6R9U4_WHEAT	1
202	2	2	6.436	6.436	6.436	UniRef100_A0A3B6GV05	Phytocyanin domain-containing protein n=3 Tax=Triticinae TaxID=1648030 RepID=A0A3B6GV05_WHEAT	1
203	2	2	1.774	1.774	1.774	UniRef100_A0A3B6C1R6	Amine oxidase n=2 Tax=Triticum TaxID=4564 RepID=A0A3B6C1R6_WHEAT	1
204	2	2	10	10	10	UniRef100_A0A287MXK2	VOC domain-containing protein n=1 Tax=Hordeum vulgare subsp. vulgare TaxID=112509 RepID=A0A287MXK2_HORVV	1
205	2	2	5.053	5.053	5.053	UniRef100_A0A1E5WKZ2	GDSL esterase/lipase n=1 Tax=Dichanthelium oligosanthes TaxID=888268 RepID=A0A1E5WKZ2_9POAL	1
206	2	2	8.182	8.182	8.182	UniRef100_A0A1E5VXF3	Protein MOTHER of FT and TFL1-like protein 1 n=1 Tax=Dichanthelium oligosanthes TaxID=888268 RepID=A0A1E5VXF3_9POAL	1
207	2	2	2.784	2.784	2.784	UniRef100_A0A0Q3NNA4	Uncharacterized protein n=1 Tax=Brachypodium distachyon TaxID=15368 RepID=A0A0Q3NNA4_BRADI	1
208	2	2	18.84	18.84	18.84	UniRef100_A0A0Q3JXS6	Uncharacterized protein n=1 Tax=Brachypodium distachyon TaxID=15368 RepID=A0A0Q3JXS6_BRADI	1
209	2	2	14.67	14.67	14.67	UniRef100_A0A0A9G1E4	Uncharacterized protein n=1 Tax=Arundo donax TaxID=35708 RepID=A0A0A9G1E4_ARUDO	1
212	1.89	2	2.703	2.703	2.703	UniRef100_A3CG54	Citrulline--aspartate ligase n=4 Tax=Oryza TaxID=4527 RepID=A3CG54_ORYSJ	1
213	1.89	2	5.806	5.806	5.806	UniRef100_A0A5J9WIZ8	Uncharacterized protein (Fragment) n=1 Tax=Eragrostis curvula TaxID=38414 RepID=A0A5J9WIZ8_9POAL	1
214	1.89	2	12.7	12.7	12.7	UniRef100_A0A5J9W718	Cytochrome b-c1 complex subunit 7 n=1 Tax=Eragrostis curvula TaxID=38414 RepID=A0A5J9W718_9POAL	1
215	1.85	2	4.384	4.384	4.384	UniRef100_M8CN96	Serine hydroxymethyltransferase n=1 Tax=Aegilops tauschii TaxID=37682 RepID=M8CN96_AEGTA	1
216	1.77	2.32	6.734	6.734	3.367	UniRef100_A0A6G1CUB3	Glyco_hydro_18 domain-containing protein n=1 Tax=Oryza meyeriana var. granulata TaxID=110450 RepID=A0A6G1CUB3_9ORYZ	1
217	1.77	2.06	15.04	15.04	7.519	UniRef100_T1NAL0	Histone H4 n=1 Tax=Triticum urartu TaxID=4572 RepID=T1NAL0_TRIUA	1
218	1.77	2	23.48	23.48	14.78	UniRef100_A0A0P0Y6A6	Non-specific lipid-transfer protein n=1 Tax=Oryza sativa subsp. japonica TaxID=39947 RepID=A0A0P0Y6A6_ORYSJ	1
219	1.77	1.96	2.308	2.308	2.308	UniRef100_T1MC74	Uncharacterized protein n=1 Tax=Triticum urartu TaxID=4572 RepID=T1MC74_TRIUA	1
220	1.66	1.85	13.67	7.914	7.914	UniRef100_I1HJ32	Inhibitor I9 domain-containing protein n=1 Tax=Brachypodium distachyon TaxID=15368 RepID=I1HJ32_BRADI	1
221	1.62	1.82	8.772	8.772	8.772	UniRef100_Q96SA0	Complex I-B22 n=5 Tax=Eukaryota TaxID=2759 RepID=Q96SA0_HUMAN	1
222	1.62	1.82	9.322	9.322	9.322	UniRef100_M7ZEK8	Uncharacterized protein n=3 Tax=Triticum TaxID=4564 RepID=M7ZEK8_TRIUA	1
318	2.39	2.45	15.76	15.76	15.76	UniRef100_Q43769	Oleosin n=1 Tax=Hordeum vulgare TaxID=4513 RepID=Q43769_HORVU	3
Avalon
N	Unused	Total	%Cov	%Cov(50)	%Cov(95)	Accession	Name	Peptides(95%)
2	17.82	17.82	20.7	19.14	19.14	UniRef100_Q93XQ8	Protein disulfide-isomerase n=2 Tax=Triticum TaxID=4564 RepID=Q93XQ8_WHEAT	10
3	15.03	15.03	64.22	63.3	51.83	UniRef100_Q9AXH7	Peroxiredoxin n=1 Tax=Triticum turgidum subsp. durum TaxID=4567 RepID=Q9AXH7_TRITD	16
4	11.75	11.75	45.45	45.06	39.53	UniRef100_K7AK97	Superoxide dismutase (Fragment) n=5 Tax=Phleum pratense TaxID=15957 RepID=K7AK97_PHLPR	8
5	10.42	10.42	13.11	10.29	9.069	UniRef100_M8A0T7	Sucrose synthase n=2 Tax=Triticum TaxID=4564 RepID=M8A0T7_TRIUA	6
6	10.08	10.08	61.24	56.18	50	UniRef100_A0A3S6CQ22	FT05 n=1 Tax=Lolium perenne TaxID=4522 RepID=A0A3S6CQ22_LOLPR	8
7	10	10	30.41	30.41	30.41	UniRef100_I1HLK3	Usp domain-containing protein n=1 Tax=Brachypodium distachyon TaxID=15368 RepID=I1HLK3_BRADI	6
8	9.85	9.86	29.21	29.21	29.21	UniRef100_A0A453F554	Malate dehydrogenase n=1 Tax=Aegilops tauschii subsp. strangulata TaxID=200361 RepID=A0A453F554_AEGTS	6
9	9.27	9.32	16.41	13.53	10.94	UniRef100_I1H6X1	Uncharacterized protein n=1 Tax=Brachypodium distachyon TaxID=15368 RepID=I1H6X1_BRADI	6
10	8.73	8.74	51.17	42.72	33.33	UniRef100_I1HMD7	Uncharacterized protein n=1 Tax=Brachypodium distachyon TaxID=15368 RepID=I1HMD7_BRADI	5
11	8.27	8.27	29.26	29.26	29.26	UniRef100_H2DQF4	Late embryogenesis abundant protein 1 n=1 Tax=Deschampsia antarctica TaxID=159298 RepID=H2DQF4_DESAN	7
13	8	8	15.04	15.04	15.04	UniRef100_R7W5Z8	Adenylate kinase n=1 Tax=Aegilops tauschii TaxID=37682 RepID=R7W5Z8_AEGTA	4
14	7.49	7.5	33.99	33.99	33.99	UniRef100_P0C073	Ubiquitin-NEDD8-like protein RUB1 n=1 Tax=Deschampsia antarctica TaxID=159298 RepID=RUB1_DESAN	5
15	7.42	8.26	16.39	13.23	6.917	UniRef100_A0A6G1FDS7	Uncharacterized protein n=1 Tax=Oryza meyeriana var. granulata TaxID=110450 RepID=A0A6G1FDS7_9ORYZ	3
16	7.26	7.27	15.51	15.51	15.51	UniRef100_K7X7N3	Malate dehydrogenase n=1 Tax=Echinochloa crus-galli TaxID=90397 RepID=K7X7N3_ECHCG	5
17	6.96	6.97	18.48	18.48	18.48	UniRef100_A0A0E0KC01	VOC domain-containing protein n=1 Tax=Oryza punctata TaxID=4537 RepID=A0A0E0KC01_ORYPU	4
19	6.67	6.71	38.98	38.98	20.9	UniRef100_I1GTZ4	Uncharacterized protein n=1 Tax=Brachypodium distachyon TaxID=15368 RepID=I1GTZ4_BRADI	5
20	6.47	6.48	42.54	35.82	20.9	UniRef100_A0A446J068	Uncharacterized protein n=1 Tax=Triticum turgidum subsp. durum TaxID=4567 RepID=A0A446J068_TRITD	7
21	6.43	6.44	21.22	17.07	15.12	UniRef100_N1NV63	Beta-amylase (Fragment) n=1 Tax=Zingeria kochii TaxID=561736 RepID=N1NV63_9POAL	3
22	6.42	6.43	15.41	11.64	11.64	UniRef100_I1IXC1	Uncharacterized protein n=1 Tax=Brachypodium distachyon TaxID=15368 RepID=I1IXC1_BRADI	5
23	6.39	6.4	24.24	24.24	18.18	UniRef100_Q8H0B8	Cold regulated protein n=2 Tax=Triticinae TaxID=1648030 RepID=Q8H0B8_WHEAT	3
24	6.38	6.39	21.43	21.43	18.05	UniRef100_A0A287SBS0	Uncharacterized protein n=3 Tax=Hordeum vulgare subsp. vulgare TaxID=112509 RepID=A0A287SBS0_HORVV	4
25	6.26	6.27	13.39	13.39	9.252	UniRef100_Q401N7	Aspartic proteinase n=1 Tax=Triticum aestivum TaxID=4565 RepID=Q401N7_WHEAT	3
26	6.2	6.21	11.84	9.662	9.662	UniRef100_P41378	Eukaryotic initiation factor 4A n=1 Tax=Triticum aestivum TaxID=4565 RepID=IF4A_WHEAT	3
27	6.1	8.02	21.82	20.91	7.273	UniRef100_I1GRW3	Peroxiredoxin n=1 Tax=Brachypodium distachyon TaxID=15368 RepID=I1GRW3_BRADI	3
28	6	6	17.65	17.65	17.65	UniRef100_M7ZJ41	Uncharacterized protein n=3 Tax=Triticum TaxID=4564 RepID=M7ZJ41_TRIUA	3
29	6	6	3.973	3.973	3.973	UniRef100_M0UFE4	WD_REPEATS_REGION domain-containing protein n=3 Tax=Hordeum vulgare subsp. vulgare TaxID=112509 RepID=M0UFE4_HORVV	3
30	6	6	13.65	13.65	13.65	UniRef100_A0A3L6EMY8	Phosphoglycerate kinase n=1 Tax=Zea mays TaxID=4577 RepID=A0A3L6EMY8_MAIZE	3
31	5.92	5.98	16.48	16.48	12.85	UniRef100_W5D5L4	Fructose-bisphosphate aldolase n=4 Tax=Triticinae TaxID=1648030 RepID=W5D5L4_WHEAT	4
32	5.55	5.59	35.33	27.33	27.33	UniRef100_I1I4X0	Uncharacterized protein n=1 Tax=Brachypodium distachyon TaxID=15368 RepID=I1I4X0_BRADI	3
33	5.52	5.55	29	29	29	UniRef100_I1GRU5	Uncharacterized protein n=1 Tax=Brachypodium distachyon TaxID=15368 RepID=I1GRU5_BRADI	3
34	5.4	5.46	20.46	18.15	13.71	UniRef100_P12615	12S seed storage globulin 1 n=1 Tax=Avena sativa TaxID=4498 RepID=SSG1_AVESA	6
35	5.34	5.47	19.38	14.99	5.685	UniRef100_A0A287N407	Uncharacterized protein n=4 Tax=Triticeae TaxID=147389 RepID=A0A287N407_HORVV	2
36	5.29	5.35	4.983	4.983	4.983	UniRef100_A0A5J9VSB0	Uncharacterized protein (Fragment) n=1 Tax=Eragrostis curvula TaxID=38414 RepID=A0A5J9VSB0_9POAL	3
37	5.1	5.22	16	13.41	8	UniRef100_Q6E5A5	Plastidial ADP-glucose transporter n=1 Tax=Hordeum vulgare subsp. vulgare TaxID=112509 RepID=Q6E5A5_HORVV	3
38	5.07	5.13	7.131	7.131	3.735	UniRef100_A0A1E5VG75	Uncharacterized protein n=1 Tax=Dichanthelium oligosanthes TaxID=888268 RepID=A0A1E5VG75_9POAL	2
39	5.06	5.09	12.82	10.02	7.459	UniRef100_Q0JD02	Os04g0439900 protein n=5 Tax=Oryza TaxID=4527 RepID=Q0JD02_ORYSJ	2
40	4.94	4.96	16.52	16.52	11.3	UniRef100_N1QPE1	GTP-binding protein SAR1A n=2 Tax=Aegilops tauschii TaxID=37682 RepID=N1QPE1_AEGTA	2
41	4.9	4.93	22.92	17.5	7.917	UniRef100_Q9ZSR5	Heat shock protein HSP26 n=1 Tax=Triticum aestivum TaxID=4565 RepID=Q9ZSR5_WHEAT	2
42	4.83	4.87	63.09	55.7	32.89	UniRef100_A2WNH1	Calmodulin-3 n=4 Tax=Oryza TaxID=4527 RepID=CALM3_ORYSI	3
43	4.45	4.5	33.06	33.06	20.66	UniRef100_I1HHU7	Thioredoxin domain-containing protein n=1 Tax=Brachypodium distachyon TaxID=15368 RepID=I1HHU7_BRADI	2
44	4.44	4.45	24.84	24.84	14.65	UniRef100_M7ZFL7	Uncharacterized protein n=1 Tax=Triticum urartu TaxID=4572 RepID=M7ZFL7_TRIUA	3
45	4.43	4.44	8.638	8.638	8.638	UniRef100_W5BUF4	Caleosin n=2 Tax=Triticinae TaxID=1648030 RepID=W5BUF4_WHEAT	3
46	4.43	4.44	31.85	31.85	25.19	UniRef100_K3XN42	Cytochrome b5 heme-binding domain-containing protein n=1 Tax=Setaria italica TaxID=4555 RepID=K3XN42_SETIT	2
47	4.39	4.44	43.6	43.6	43.6	UniRef100_A0A059Q1N9	Peptidyl-prolyl cis-trans isomerase n=1 Tax=Saccharum hybrid cultivar R570 TaxID=131158 RepID=A0A059Q1N9_9POAL	5
48	4.32	4.33	28.48	28.48	19.87	UniRef100_W5CUW2	WHy domain-containing protein n=2 Tax=Triticum TaxID=4564 RepID=W5CUW2_WHEAT	2
49	4.23	4.27	27.4	27.4	20.55	UniRef100_A0A287Q1Q5	AAI domain-containing protein n=1 Tax=Hordeum vulgare subsp. vulgare TaxID=112509 RepID=A0A287Q1Q5_HORVV	2
50	4.08	4.08	59.76	28.05	28.05	UniRef100_F2CT65	Predicted protein n=1 Tax=Hordeum vulgare subsp. vulgare TaxID=112509 RepID=F2CT65_HORVV	3
51	4.06	4.06	23.13	17.5	17.5	UniRef100_M7YQ69	SHSP domain-containing protein n=1 Tax=Triticum urartu TaxID=4572 RepID=M7YQ69_TRIUA	2
52	4.05	4.05	19.42	14.46	14.46	UniRef100_I4EP61	Avenin (Fragment) n=1 Tax=Avena murphyi TaxID=37663 RepID=I4EP61_9POAL	4
53	4.03	4.08	15.08	10.89	6.983	UniRef100_W5GM69	Glyceraldehyde-3-phosphate dehydrogenase n=7 Tax=Triticinae TaxID=1648030 RepID=W5GM69_WHEAT	2
54	4.03	4.03	10.53	7.895	7.895	UniRef100_K7U2X9	Heterodimeric geranylgeranyl pyrophosphate synthase small subunit chloroplastic n=1 Tax=Zea mays TaxID=4577 RepID=K7U2X9_MAIZE	2
55	4.02	4.03	54.1	44.26	29.51	UniRef100_A0A341YDG0	NTF2 domain-containing protein n=2 Tax=Triticinae TaxID=1648030 RepID=A0A341YDG0_WHEAT	2
56	4.01	4.01	9.541	7.774	7.774	UniRef100_M7ZWW9	DUF1421 domain-containing protein n=1 Tax=Triticum urartu TaxID=4572 RepID=M7ZWW9_TRIUA	4
57	4.01	4.01	9.251	5.507	5.507	UniRef100_F2DS64	Predicted protein n=1 Tax=Hordeum vulgare subsp. vulgare TaxID=112509 RepID=F2DS64_HORVV	2
58	4	10	31.33	31.33	31.33	UniRef100_A0A2P1AAV9	Universal stress protein n=1 Tax=Festuca arundinacea TaxID=4606 RepID=A0A2P1AAV9_FESAR	6
59	4	6	14.29	10.48	10.48	UniRef100_A0A6G1C245	Uncharacterized protein n=1 Tax=Oryza meyeriana var. granulata TaxID=110450 RepID=A0A6G1C245_9ORYZ	4
60	4	6	21.13	21.13	21.13	UniRef100_D9ZJG7	Dehydroascorbate reductase n=2 Tax=Mesangiospermae TaxID=1437183 RepID=D9ZJG7_9POAL	3
61	4	4	35.34	35.34	35.34	UniRef100_R7W3S7	VOC domain-containing protein n=1 Tax=Aegilops tauschii TaxID=37682 RepID=R7W3S7_AEGTA	3
62	4	4	21.01	21.01	21.01	UniRef100_T1WIP3	Dimeric alpha-amylase inhibitor n=1 Tax=Elymus grandis TaxID=293722 RepID=T1WIP3_9POAL	2
63	4	4	12.29	12.29	12.29	UniRef100_Q9XFD0	ABA-inducible protein WRAB1 n=1 Tax=Triticum aestivum TaxID=4565 RepID=Q9XFD0_WHEAT	2
64	4	4	9.718	9.718	9.718	UniRef100_Q43320	Aldose reductase-related protein n=1 Tax=Avena fatua TaxID=4499 RepID=Q43320_AVEFA	2
65	4	4	3.613	3.613	3.613	UniRef100_Q10NX8	Beta-galactosidase 6 n=5 Tax=Oryza sativa subsp. japonica TaxID=39947 RepID=BGAL6_ORYSJ	2
66	4	4	8.427	8.427	8.427	UniRef100_P14656	Glutamine synthetase cytosolic isozyme 1-1 n=1 Tax=Oryza sativa subsp. japonica TaxID=39947 RepID=GLN11_ORYSJ	2
67	3.93	4	8.295	8.295	6.912	UniRef100_P93616	Polyadenylate-binding protein n=1 Tax=Triticum aestivum TaxID=4565 RepID=P93616_WHEAT	2
68	3.92	6.38	16.34	14.15	12.2	UniRef100_N1NV57	Beta-amylase (Fragment) n=1 Tax=Elymus repens TaxID=52152 RepID=N1NV57_ELYRE	3
69	3.91	3.95	16.67	13.49	13.49	UniRef100_A0A446LXG9	Uncharacterized protein n=1 Tax=Triticum turgidum subsp. durum TaxID=4567 RepID=A0A446LXG9_TRITD	2
70	3.88	3.94	9.524	6.878	6.878	UniRef100_A0A446P5Y8	Peroxidase n=1 Tax=Triticum turgidum subsp. durum TaxID=4567 RepID=A0A446P5Y8_TRITD	2
71	3.83	3.9	13.79	13.79	13.79	UniRef100_A0A2T8JEK3	Uncharacterized protein n=1 Tax=Panicum hallii TaxID=206008 RepID=A0A2T8JEK3_9POAL	3
72	3.82	3.89	9.202	9.202	9.202	UniRef100_Q9ZTW0	ABA-responsive protein n=1 Tax=Hordeum vulgare TaxID=4513 RepID=Q9ZTW0_HORVU	3
73	3.72	3.77	8.279	8.279	8.279	UniRef100_M8CV71	3-ketoacyl-CoA thiolase 2, peroxisomal n=2 Tax=Aegilops tauschii TaxID=37682 RepID=M8CV71_AEGTA	2
74	3.67	3.71	37.35	25.3	25.3	UniRef100_P69388	Cytochrome b559 subunit alpha n=810 Tax=Mesangiospermae TaxID=1437183 RepID=PSBE_MAIZE	2
75	3.63	7.78	14.11	14.11	10.83	UniRef100_A0A5J9T5H8	Malate dehydrogenase n=1 Tax=Eragrostis curvula TaxID=38414 RepID=A0A5J9T5H8_9POAL	4
76	3.63	3.67	8.675	8.675	8.675	UniRef100_M7Z1Z4	Serpin-Z2B n=1 Tax=Triticum urartu TaxID=4572 RepID=M7Z1Z4_TRIUA	4
77	3.62	5.87	23.53	17.65	17.65	UniRef100_Q6L5L7	Embryonic abundant protein n=1 Tax=Bromus inermis TaxID=15371 RepID=Q6L5L7_BROIN	5
79	3.59	8.92	14.57	11.73	10.49	UniRef100_A0A287HKC1	Sucrose synthase n=1 Tax=Hordeum vulgare subsp. vulgare TaxID=112509 RepID=A0A287HKC1_HORVV	5
80	3.55	3.62	24.44	16.67	16.67	UniRef100_P16347	Endogenous alpha-amylase/subtilisin inhibitor n=1 Tax=Triticum aestivum TaxID=4565 RepID=IAAS_WHEAT	2
81	3.55	3.6	18.31	18.31	18.31	UniRef100_M7YGF5	Subtilisin-chymotrypsin inhibitor-2A n=1 Tax=Triticum urartu TaxID=4572 RepID=M7YGF5_TRIUA	2
82	3.51	3.73	54.73	30.41	16.89	UniRef100_Q84VG0	Probable calcium-binding protein CML7 n=10 Tax=Oryza TaxID=4527 RepID=CML7_ORYSJ	2
83	3.38	3.48	14.46	9.337	9.337	UniRef100_A0A3L6SX12	J domain-containing protein n=1 Tax=Panicum miliaceum TaxID=4540 RepID=A0A3L6SX12_PANMI	2
84	3.38	3.42	7.692	7.692	7.692	UniRef100_I1I0G2	PfkB domain-containing protein n=1 Tax=Brachypodium distachyon TaxID=15368 RepID=I1I0G2_BRADI	2
85	3.36	3.41	4.944	4.944	4.944	UniRef100_Q9ZRB0	Tubulin beta-3 chain n=5 Tax=Pooideae TaxID=147368 RepID=TBB3_WHEAT	2
86	3.34	3.42	4.938	4.938	4.938	UniRef100_A0A287JGW6	Uncharacterized protein n=1 Tax=Hordeum vulgare subsp. vulgare TaxID=112509 RepID=A0A287JGW6_HORVV	2
87	3.29	3.35	6.935	5.145	5.145	UniRef100_U5S8M6	Elongation factor 1-alpha n=1 Tax=Dendrocalamus latiflorus TaxID=257763 RepID=U5S8M6_DENLA	2
88	3.27	3.37	18.22	18.22	5.607	UniRef100_K7AKS5	Uncharacterized protein (Fragment) n=4 Tax=Phleum pratense TaxID=15957 RepID=K7AKS5_PHLPR	1
89	3.26	3.32	14.57	10.53	10.53	UniRef100_K3ZWE9	PCI domain-containing protein n=1 Tax=Setaria italica TaxID=4555 RepID=K3ZWE9_SETIT	2
90	3.26	3.32	18.06	18.06	18.06	UniRef100_T1MBZ1	UBC core domain-containing protein n=1 Tax=Triticum urartu TaxID=4572 RepID=T1MBZ1_TRIUA	2
91	3.2	3.32	15.49	15.49	15.49	UniRef100_Q94DY4	Vacuolar protein sorting-associated protein 28 homolog n=9 Tax=Oryza TaxID=4527 RepID=Q94DY4_ORYSJ	2
92	3.15	3.27	3.927	3.927	3.927	UniRef100_M4YUX8	Cytochrome c oxidase subunit 1 n=1 Tax=Lolium perenne TaxID=4522 RepID=M4YUX8_LOLPR	2
93	3.12	3.18	9.914	9.914	9.914	UniRef100_B4FN58	Protein-L-isoaspartate O-methyltransferase n=1 Tax=Zea mays TaxID=4577 RepID=B4FN58_MAIZE	2
94	3.11	3.17	13.72	13.72	13.72	UniRef100_A0A165FYR3	GST n=1 Tax=Lolium perenne TaxID=4522 RepID=A0A165FYR3_LOLPR	2
95	3.1	3.15	11.02	11.02	11.02	UniRef100_Q8SA48	Uncharacterized protein 259I16.6 n=1 Tax=Hordeum vulgare subsp. vulgare TaxID=112509 RepID=Q8SA48_HORVV	2
96	3.09	3.25	9.571	5.857	3.857	UniRef100_I1I8C1	HATPase_c domain-containing protein n=1 Tax=Brachypodium distachyon TaxID=15368 RepID=I1I8C1_BRADI	2
97	3.09	3.24	12.5	7.661	7.661	UniRef100_F2EBF9	Predicted protein n=2 Tax=Hordeum vulgare subsp. vulgare TaxID=112509 RepID=F2EBF9_HORVV	2
98	3	3.05	17.01	11.62	11.62	UniRef100_A0A3L6STK6	Germin-like protein n=1 Tax=Panicum miliaceum TaxID=4540 RepID=A0A3L6STK6_PANMI	2
99	2.99	3.05	28.29	19.08	9.868	UniRef100_A0A2H4MT40	Heat shock protein 17.9 n=1 Tax=Festuca arundinacea TaxID=4606 RepID=A0A2H4MT40_FESAR	1
99	2.11	2.3	25.79	25.79	16.98	UniRef100_Q40867	Heat shock protein 17.9 n=1 Tax=Cenchrus americanus TaxID=4543 RepID=Q40867_CENAM	2
100	2.96	3.05	25.22	17.83	5.217	UniRef100_Q43209	Protein-L-isoaspartate O-methyltransferase n=2 Tax=Triticinae TaxID=1648030 RepID=PIMT_WHEAT	1
101	2.94	3.05	33.12	14.47	3.859	UniRef100_I1HCH9	NADH-cytochrome b5 reductase n=1 Tax=Brachypodium distachyon TaxID=15368 RepID=I1HCH9_BRADI	1
102	2.85	2.92	31.07	31.07	7.282	UniRef100_C5YN49	Superoxide dismutase [Cu-Zn] n=2 Tax=Andropogoneae TaxID=147429 RepID=C5YN49_SORBI	1
103	2.83	2.98	15.7	12.4	12.4	UniRef100_A0A446U063	Uncharacterized protein n=1 Tax=Triticum turgidum subsp. durum TaxID=4567 RepID=A0A446U063_TRITD	2
104	2.8	2.86	10.89	10.89	4.95	UniRef100_W5H014	GLTP domain-containing protein n=6 Tax=Triticinae TaxID=1648030 RepID=W5H014_WHEAT	2
106	2.77	2.84	6.168	4.593	3.281	UniRef100_Q06572	Pyrophosphate-energized vacuolar membrane proton pump n=1 Tax=Hordeum vulgare TaxID=4513 RepID=AVP_HORVU	1
107	2.72	2.78	3.379	3.379	1.843	UniRef100_A0A5J9W0B4	Glyco_hydro_18 domain-containing protein n=1 Tax=Eragrostis curvula TaxID=38414 RepID=A0A5J9W0B4_9POAL	1
108	2.68	2.73	4.152	4.152	2.076	UniRef100_J3MAR9	ACB domain-containing protein n=2 Tax=Oryza brachyantha TaxID=4533 RepID=J3MAR9_ORYBR	2
109	2.67	2.86	25.26	25.26	13.68	UniRef100_P46520	Embryonic abundant protein 1 n=8 Tax=Oryza TaxID=4527 RepID=EMP1_ORYSJ	1
110	2.64	2.68	15.57	15.57	10.85	UniRef100_K3YJN4	Germin-like protein n=3 Tax=Setaria TaxID=4554 RepID=K3YJN4_SETIT	1
111	2.62	4.02	22.67	14.53	14.53	UniRef100_I1HWJ6	Peptidyl-prolyl cis-trans isomerase n=2 Tax=Brachypodium TaxID=15367 RepID=I1HWJ6_BRADI	4
112	2.62	2.76	6.635	6.635	3.555	UniRef100_F2DP42	Predicted protein (Fragment) n=1 Tax=Hordeum vulgare subsp. vulgare TaxID=112509 RepID=F2DP42_HORVV	1
113	2.59	2.74	3.448	3.448	3.448	UniRef100_J3NF76	Uncharacterized protein n=1 Tax=Oryza brachyantha TaxID=4533 RepID=J3NF76_ORYBR	2
114	2.59	2.63	19.44	19.44	8.333	UniRef100_A0A3L6SB00	NADH dehydrogenase [ubiquinone] 1 beta subcomplex subunit 7 n=3 Tax=Panicum TaxID=4539 RepID=A0A3L6SB00_PANMI	1
115	2.59	2.63	28.68	28.68	10.08	UniRef100_I1H603	HIT domain-containing protein n=1 Tax=Brachypodium distachyon TaxID=15368 RepID=I1H603_BRADI	1
116	2.58	2.62	12.46	8.309	5.341	UniRef100_M8A178	Hsp70 nucleotide exchange factor fes1 n=1 Tax=Triticum urartu TaxID=4572 RepID=M8A178_TRIUA	1
117	2.58	2.62	1.926	1.926	1.63	UniRef100_A0A0Q3HG34	Uncharacterized protein n=2 Tax=Brachypodium distachyon TaxID=15368 RepID=A0A0Q3HG34_BRADI	2
118	2.54	2.59	10.96	10.96	5.263	UniRef100_A0A5J9VI57	Glutathione transferase n=1 Tax=Eragrostis curvula TaxID=38414 RepID=A0A5J9VI57_9POAL	1
119	2.51	2.56	28.57	28.57	11.11	UniRef100_R7W3W0	Cytochrome b-c1 complex subunit 7 n=1 Tax=Aegilops tauschii TaxID=37682 RepID=R7W3W0_AEGTA	1
120	2.48	2.53	34.38	34.38	34.38	UniRef100_W5EH10	Ribonucloprotein n=3 Tax=Triticinae TaxID=1648030 RepID=W5EH10_WHEAT	3
121	2.47	2.59	7.85	3.178	3.178	UniRef100_A0A1D6H5J1	Uncharacterized protein n=1 Tax=Zea mays TaxID=4577 RepID=A0A1D6H5J1_MAIZE	2
122	2.45	2.56	8.964	8.964	6.162	UniRef100_A0A453SSR0	Uncharacterized protein n=2 Tax=Aegilops tauschii TaxID=37682 RepID=A0A453SSR0_AEGTS	1
123	2.39	2.5	29.21	29.21	29.21	UniRef100_R7WA20	BOWMAN_BIRK domain-containing protein n=2 Tax=Aegilops tauschii TaxID=37682 RepID=R7WA20_AEGTA	3
124	2.38	2.42	2.999	2.999	2.999	UniRef100_P51059	Phosphoenolpyruvate carboxylase 2 n=1 Tax=Zea mays TaxID=4577 RepID=CAPP2_MAIZE	2
125	2.38	2.42	8.683	8.683	5.602	UniRef100_I1H5Z6	Uncharacterized protein n=1 Tax=Brachypodium distachyon TaxID=15368 RepID=I1H5Z6_BRADI	1
126	2.37	2.42	6.091	6.091	3.807	UniRef100_A0A5J9WDS6	SERPIN domain-containing protein n=1 Tax=Eragrostis curvula TaxID=38414 RepID=A0A5J9WDS6_9POAL	2
128	2.3	2.34	21.29	9.032	8.387	UniRef100_A0A446M452	Phytocyanin domain-containing protein n=1 Tax=Triticum turgidum subsp. durum TaxID=4567 RepID=A0A446M452_TRITD	1
129	2.3	2.34	18.66	18.66	11.94	UniRef100_I1I5F5	Cytochrome b5 heme-binding domain-containing protein n=1 Tax=Brachypodium distachyon TaxID=15368 RepID=I1I5F5_BRADI	1
130	2.3	2.34	17.11	17.11	8.553	UniRef100_D2DSG2	Superoxide dismutase [Cu-Zn] n=1 Tax=Deschampsia antarctica TaxID=159298 RepID=D2DSG2_DESAN	1
131	2.28	2.32	25.89	25.89	16.07	UniRef100_A0A0E0N471	UBC core domain-containing protein n=1 Tax=Oryza rufipogon TaxID=4529 RepID=A0A0E0N471_ORYRU	1
132	2.26	8.46	67.01	67.01	52.58	UniRef100_H6BDN7	Protein disulfide isomerase (Fragment) n=1 Tax=Lolium perenne TaxID=4522 RepID=H6BDN7_LOLPR	4
133	2.26	2.29	3.642	3.642	2.152	UniRef100_W8FJ68	Starch synthase, chloroplastic/amyloplastic n=5 Tax=Triticum TaxID=4564 RepID=W8FJ68_WHEAT	1
134	2.25	2.39	32.37	25.18	25.18	UniRef100_B8AP37	RRM domain-containing protein n=1 Tax=Oryza sativa subsp. indica TaxID=39946 RepID=B8AP37_ORYSI	2
135	2.24	4.3	21.9	21.9	21.9	UniRef100_A0A446QI36	Cytochrome b5 heme-binding domain-containing protein n=1 Tax=Triticum turgidum subsp. durum TaxID=4567 RepID=A0A446QI36_TRITD	2
136	2.24	3.05	4.167	4.167	1.348	UniRef100_Q8W1W4	Sucrose synthase n=1 Tax=Bambusa oldhamii TaxID=58923 RepID=Q8W1W4_BAMOL	1
137	2.23	2.26	11.3	11.3	10.43	UniRef100_W5FIX9	Uncharacterized protein n=2 Tax=Triticinae TaxID=1648030 RepID=W5FIX9_WHEAT	1
138	2.21	2.33	6.734	6.734	3.367	UniRef100_A0A6G1CUB3	Glyco_hydro_18 domain-containing protein n=1 Tax=Oryza meyeriana var. granulata TaxID=110450 RepID=A0A6G1CUB3_9ORYZ	1
139	2.2	2.23	16.9	16.9	10.56	UniRef100_W5HZ15	Histone H2B n=5 Tax=Triticinae TaxID=1648030 RepID=W5HZ15_WHEAT	2
140	2.16	2.19	15.79	4.306	4.306	UniRef100_W5D2A3	Uncharacterized protein n=2 Tax=Triticum TaxID=4564 RepID=W5D2A3_WHEAT	1
141	2.16	2.18	11.11	11.11	10.58	UniRef100_I1GPB7	Uncharacterized protein n=1 Tax=Brachypodium distachyon TaxID=15368 RepID=I1GPB7_BRADI	3
142	2.16	2.18	7.6	7.6	3.6	UniRef100_A0A0D9Y6L2	Cysteine proteinase inhibitor n=1 Tax=Oryza glumipatula TaxID=40148 RepID=A0A0D9Y6L2_9ORYZ	1
143	2.14	2.17	17.18	11.01	7.489	UniRef100_M8BB60	Prohibitin n=1 Tax=Aegilops tauschii TaxID=37682 RepID=M8BB60_AEGTA	1
144	2.13	2.16	3.445	3.073	2.142	UniRef100_A0A1D6KE00	Thaumatin-like protein n=3 Tax=Zea mays TaxID=4577 RepID=A0A1D6KE00_MAIZE	1
145	2.11	2.3	25.79	25.79	16.98	UniRef100_Q40867	Heat shock protein 17.9 n=1 Tax=Cenchrus americanus TaxID=4543 RepID=Q40867_CENAM	2
146	2.05	2.06	14.02	4.167	4.167	UniRef100_Q9FWV6	Probable aquaporin TIP3-1 n=4 Tax=Oryza TaxID=4527 RepID=TIP31_ORYSJ	1
147	2.04	2.25	22.7	22.7	0	UniRef100_M8BDF7	40S ribosomal protein S12 n=1 Tax=Aegilops tauschii TaxID=37682 RepID=M8BDF7_AEGTA	0
148	2.04	2.21	19.01	19.01	6.084	UniRef100_A0A0A9EX38	Uncharacterized protein n=1 Tax=Arundo donax TaxID=35708 RepID=A0A0A9EX38_ARUDO	1
149	2.04	2.05	30.99	21.13	21.13	UniRef100_M8B3C3	Uncharacterized protein n=1 Tax=Aegilops tauschii TaxID=37682 RepID=M8B3C3_AEGTA	1
150	2.04	2.04	13.1	13.1	13.1	UniRef100_C3TX90	Puroindoline-like protein n=1 Tax=Brachypodium sylvaticum TaxID=29664 RepID=C3TX90_BRASY	4
151	2.03	2.18	8.861	8.861	8.228	UniRef100_N1QXW4	Uncharacterized protein n=1 Tax=Aegilops tauschii TaxID=37682 RepID=N1QXW4_AEGTA	1
152	2.03	2.04	26.55	19.77	11.86	UniRef100_M8BH76	Protein CutA 1, chloroplastic n=6 Tax=Aegilops tauschii TaxID=37682 RepID=M8BH76_AEGTA	1
153	2.03	2.04	7.649	4.533	4.533	UniRef100_R7WFN3	Calcium-dependent protein kinase 3 n=1 Tax=Aegilops tauschii TaxID=37682 RepID=R7WFN3_AEGTA	1
154	2.02	2.03	10.78	5.603	5.603	UniRef100_C5WSN8	Uncharacterized protein n=1 Tax=Sorghum bicolor TaxID=4558 RepID=C5WSN8_SORBI	1
155	2.02	2.02	11.76	6.275	6.275	UniRef100_R7W688	PHB domain-containing protein n=1 Tax=Aegilops tauschii TaxID=37682 RepID=R7W688_AEGTA	1
156	2.02	2.02	13.16	13.16	13.16	UniRef100_M7YTB2	Subtilisin-chymotrypsin inhibitor-2B n=1 Tax=Triticum urartu TaxID=4572 RepID=M7YTB2_TRIUA	1
157	2.02	2.02	2.671	1.682	1.682	UniRef100_A0A5J9WIC0	Uncharacterized protein n=1 Tax=Eragrostis curvula TaxID=38414 RepID=A0A5J9WIC0_9POAL	1
158	2.02	2.02	3.639	2.561	2.561	UniRef100_A0A446S5U1	Uncharacterized protein n=1 Tax=Triticum turgidum subsp. durum TaxID=4567 RepID=A0A446S5U1_TRITD	1
159	2.01	2.02	20.35	11.5	11.5	UniRef100_Q94JS9	Glutaredoxin n=2 Tax=Deschampsia antarctica TaxID=159298 RepID=Q94JS9_DESAN	1
160	2.01	2.01	24.75	14.85	14.85	UniRef100_W5D591	Small ubiquitin-related modifier n=2 Tax=Triticum TaxID=4564 RepID=W5D591_WHEAT	1
161	2.01	2.01	14.56	11.49	11.49	UniRef100_P12331	Chlorophyll a-b binding protein 2, chloroplastic n=8 Tax=Oryza TaxID=4527 RepID=CB22_ORYSJ	2
162	2.01	2.01	23.58	14.15	14.15	UniRef100_A0A1E5VPX0	Uncharacterized protein n=1 Tax=Dichanthelium oligosanthes TaxID=888268 RepID=A0A1E5VPX0_9POAL	3
163	2.01	2.01	11.47	11.47	11.47	UniRef100_Q9LD82	Os01g0210500 protein n=4 Tax=Oryza sativa TaxID=4530 RepID=Q9LD82_ORYSJ	2
164	2.01	2.01	5.172	2.874	2.874	UniRef100_Q7XJA9	ADP-glucose pyrophosphorylase n=1 Tax=Triticum aestivum TaxID=4565 RepID=Q7XJA9_WHEAT	1
165	2.01	2.01	9.319	6.452	6.452	UniRef100_M7Z1P1	Inorganic diphosphatase n=1 Tax=Triticum urartu TaxID=4572 RepID=M7Z1P1_TRIUA	1
166	2.01	2.01	17.01	10.88	10.88	UniRef100_A0A0Q3G9F9	Uncharacterized protein n=1 Tax=Brachypodium distachyon TaxID=15368 RepID=A0A0Q3G9F9_BRADI	2
167	2.01	2.01	33.72	33.72	33.72	UniRef100_A0A0D9W8K2	Mitochondrial import inner membrane translocase subunit n=1 Tax=Leersia perrieri TaxID=77586 RepID=A0A0D9W8K2_9ORYZ	2
168	2	12.83	17.54	15.98	15.98	UniRef100_P80284	Protein disulfide-isomerase n=1 Tax=Hordeum vulgare TaxID=4513 RepID=PDI_HORVU	9
169	2	9.63	30.5	30.5	30.5	UniRef100_I1HG64	Malate dehydrogenase n=1 Tax=Brachypodium distachyon TaxID=15368 RepID=I1HG64_BRADI	8
170	2	7.27	15.6	15.6	15.6	UniRef100_I1IG62	Malate dehydrogenase n=2 Tax=Brachypodium distachyon TaxID=15368 RepID=I1IG62_BRADI	4
171	2	5.48	33.75	33.75	33.75	UniRef100_A0A453IGK2	Ubiquitin-like domain-containing protein n=1 Tax=Aegilops tauschii subsp. strangulata TaxID=200361 RepID=A0A453IGK2_AEGTS	4
172	2	4.38	55.7	44.3	32.89	UniRef100_P04464	Calmodulin n=1 Tax=Triticum aestivum TaxID=4565 RepID=CALM_WHEAT	3
173	2	4	22.83	22.83	22.83	UniRef100_A0A077RTG1	VOC domain-containing protein n=2 Tax=Triticum TaxID=4564 RepID=A0A077RTG1_WHEAT	2
174	2	4	12.55	12.55	12.55	UniRef100_C5YRM9	Uncharacterized protein n=1 Tax=Sorghum bicolor TaxID=4558 RepID=C5YRM9_SORBI	2
175	2	3.66	8.06	8.06	5.038	UniRef100_C0LF33	Serpin 4 n=1 Tax=Triticum aestivum TaxID=4565 RepID=C0LF33_WHEAT	2
176	2	2.53	14.59	10.08	7.427	UniRef100_P62736	Actin, aortic smooth muscle n=154 Tax=Eukaryota TaxID=2759 RepID=ACTA_HUMAN	1
177	2	2.34	18.05	18.05	11.28	UniRef100_A0A3L6TV90	Cytochrome b5 heme-binding domain-containing protein n=1 Tax=Panicum miliaceum TaxID=4540 RepID=A0A3L6TV90_PANMI	1
178	2	2.17	6.383	6.383	3.546	UniRef100_A0A6G1EWJ0	Prohibitin n=1 Tax=Oryza meyeriana var. granulata TaxID=110450 RepID=A0A6G1EWJ0_9ORYZ	1
179	2	2.07	3.399	1.7	1.7	UniRef100_A0A452ZS49	Uncharacterized protein n=1 Tax=Aegilops tauschii subsp. strangulata TaxID=200361 RepID=A0A452ZS49_AEGTS	1
180	2	2.01	5.598	5.598	5.598	UniRef100_N1R206	Desiccation protectant Lea14-like protein n=1 Tax=Aegilops tauschii TaxID=37682 RepID=N1R206_AEGTA	1
181	2	2	18.18	18.18	18.18	UniRef100_Q43666	Wali6 protein n=2 Tax=Triticum TaxID=4564 RepID=Q43666_WHEAT	2
182	2	2	8.442	8.442	4.221	UniRef100_Q2RAR8	EF hand family protein, expressed n=3 Tax=Oryza sativa TaxID=4530 RepID=Q2RAR8_ORYSJ	1
183	2	2	9.193	9.193	9.193	UniRef100_P42895	Enolase 2 n=6 Tax=PACMAD clade TaxID=147370 RepID=ENO2_MAIZE	2
184	2	2	20	20	8.148	UniRef100_N1R3U7	Uncharacterized protein n=1 Tax=Aegilops tauschii TaxID=37682 RepID=N1R3U7_AEGTA	1
185	2	2	8.614	8.614	5.618	UniRef100_K7V6R3	Aspartic proteinase A1 n=2 Tax=Zea mays TaxID=4577 RepID=K7V6R3_MAIZE	1
186	2	2	8.638	8.638	8.638	UniRef100_A0A287IUT9	Uncharacterized protein n=4 Tax=Hordeum vulgare subsp. vulgare TaxID=112509 RepID=A0A287IUT9_HORVV	2
187	2	2	1.275	1.275	1.275	UniRef100_W5RSQ2	Phenylalanine ammonia-lyase n=1 Tax=Saccharum hybrid cultivar Co 1148 TaxID=672232 RepID=W5RSQ2_9POAL	1
188	2	2	14.71	14.71	14.71	UniRef100_W5G5Q1	Cytochrome b5 heme-binding domain-containing protein n=4 Tax=Triticeae TaxID=147389 RepID=W5G5Q1_WHEAT	1
189	2	2	11.83	11.83	11.83	UniRef100_W5F5C1	zf-Tim10_DDP domain-containing protein n=6 Tax=Triticeae TaxID=147389 RepID=W5F5C1_WHEAT	1
190	2	2	10.49	10.49	10.49	UniRef100_W5D522	SKP1-like protein n=1 Tax=Triticum aestivum TaxID=4565 RepID=W5D522_WHEAT	1
191	2	2	2.227	2.227	2.227	UniRef100_W5D4W6	Methanethiol oxidase n=2 Tax=Triticum TaxID=4564 RepID=W5D4W6_WHEAT	1
192	2	2	3.817	3.817	3.817	UniRef100_W5D4G1	14_3_3 domain-containing protein n=2 Tax=Triticum TaxID=4564 RepID=W5D4G1_WHEAT	1
193	2	2	7.5	7.5	7.5	UniRef100_W5D067	Ribosomal_S7 domain-containing protein n=1 Tax=Triticum aestivum TaxID=4565 RepID=W5D067_WHEAT	1
194	2	2	11.76	11.76	11.76	UniRef100_W4ZXM1	LEA-like protein 2 n=2 Tax=Triticum TaxID=4564 RepID=W4ZXM1_WHEAT	1
195	2	2	8.092	8.092	8.092	UniRef100_T1NNN3	Uncharacterized protein n=1 Tax=Triticum urartu TaxID=4572 RepID=T1NNN3_TRIUA	1
196	2	2	7.519	7.519	7.519	UniRef100_T1NAL0	Histone H4 n=1 Tax=Triticum urartu TaxID=4572 RepID=T1NAL0_TRIUA	1
197	2	2	2.703	2.703	2.703	UniRef100_T1N166	DYW_deaminase domain-containing protein n=1 Tax=Triticum urartu TaxID=4572 RepID=T1N166_TRIUA	1
198	2	2	7.921	7.921	7.921	UniRef100_T1MPQ3	Uncharacterized protein n=1 Tax=Triticum urartu TaxID=4572 RepID=T1MPQ3_TRIUA	1
199	2	2	15.13	15.13	15.13	UniRef100_S4TKI5	Superoxide dismutase [Cu-Zn] n=1 Tax=Saccharum hybrid cultivar GT28 TaxID=1214490 RepID=S4TKI5_9POAL	1
200	2	2	12.94	12.94	12.94	UniRef100_R7WFJ0	Uncharacterized protein n=1 Tax=Aegilops tauschii TaxID=37682 RepID=R7WFJ0_AEGTA	1
201	2	2	4.484	4.484	4.484	UniRef100_R7WAZ3	ATP synthase subunit delta', mitochondrial n=1 Tax=Aegilops tauschii TaxID=37682 RepID=R7WAZ3_AEGTA	1
202	2	2	3.302	3.302	3.302	UniRef100_R7W728	Guanosine nucleotide diphosphate dissociation inhibitor n=1 Tax=Aegilops tauschii TaxID=37682 RepID=R7W728_AEGTA	1
203	2	2	2.968	2.968	2.968	UniRef100_Q9XE79	Patatin n=1 Tax=Sorghum bicolor TaxID=4558 RepID=Q9XE79_SORBI	1
204	2	2	6.341	6.341	6.341	UniRef100_Q9XE33	Nuclear transcription factor Y subunit C-6 n=6 Tax=Oryza TaxID=4527 RepID=NFYC6_ORYSJ	1
205	2	2	5.851	5.851	5.851	UniRef100_Q9SXP2	Formate dehydrogenase 1, mitochondrial n=3 Tax=Oryza sativa subsp. japonica TaxID=39947 RepID=FDH1_ORYSJ	1
206	2	2	6.497	6.497	6.497	UniRef100_Q9SCB9	V-type proton ATPase subunit C n=1 Tax=Hordeum vulgare TaxID=4513 RepID=VATC_HORVU	1
207	2	2	2.732	2.732	2.732	UniRef100_Q8LST6	Mitochondrial aldehyde dehydrogenase n=1 Tax=Secale cereale TaxID=4550 RepID=Q8LST6_SECCE	1
208	2	2	3.577	3.577	3.577	UniRef100_Q8H7V1	Nascent polypeptide-associated complex subunit beta n=5 Tax=Oryza TaxID=4527 RepID=Q8H7V1_ORYSJ	1
209	2	2	7.981	7.981	7.981	UniRef100_Q84T63	Expressed protein n=2 Tax=Oryza sativa subsp. japonica TaxID=39947 RepID=Q84T63_ORYSJ	1
210	2	2	5.263	5.263	5.263	UniRef100_Q7XY21	dTDP-glucose-4-6-dehydratase-like protein (Fragment) n=1 Tax=Triticum aestivum TaxID=4565 RepID=Q7XY21_WHEAT	1
211	2	2	7.273	7.273	7.273	UniRef100_Q7XXS5	Os05g0453700 protein n=3 Tax=Oryza sativa TaxID=4530 RepID=Q7XXS5_ORYSJ	1
212	2	2	11.34	11.34	11.34	UniRef100_Q7XDY1	Expressed protein n=1 Tax=Oryza sativa subsp. japonica TaxID=39947 RepID=Q7XDY1_ORYSJ	1
213	2	2	9.877	9.877	9.877	UniRef100_Q7X9K9	Dynamin like Pr6(ADL6) (Fragment) n=1 Tax=Triticum aestivum TaxID=4565 RepID=Q7X9K9_WHEAT	1
214	2	2	14.55	14.55	14.55	UniRef100_Q7FAM9	V-type proton ATPase subunit G n=9 Tax=Oryza TaxID=4527 RepID=Q7FAM9_ORYSJ	1
215	2	2	5.525	5.525	5.525	UniRef100_Q67G16	ARF n=1 Tax=Oryza sativa subsp. japonica TaxID=39947 RepID=Q67G16_ORYSJ	1
216	2	2	3.691	3.691	3.691	UniRef100_Q5DPX8	GrpE protein homolog n=1 Tax=Saccharum hybrid cultivar SP80-3280 TaxID=193079 RepID=Q5DPX8_9POAL	1
217	2	2	1.14	1.14	1.14	UniRef100_Q43763	Alpha-glucosidase n=1 Tax=Hordeum vulgare TaxID=4513 RepID=AGLU_HORVU	1
218	2	2	15.09	15.09	15.09	UniRef100_Q2QNG6	Membrane magnesium transporter n=7 Tax=Oryza TaxID=4527 RepID=Q2QNG6_ORYSJ	1
219	2	2	4.02	4.02	4.02	UniRef100_Q0DM29	AIR synthase n=3 Tax=Oryza sativa TaxID=4530 RepID=Q0DM29_ORYSJ	1
220	2	2	4.121	4.121	4.121	UniRef100_P52409	Glucan endo-1,3-beta-glucosidase n=1 Tax=Triticum aestivum TaxID=4565 RepID=E13B_WHEAT	1
221	2	2	5.417	5.417	5.417	UniRef100_O04392	Aleurone ribonuclease (Fragment) n=1 Tax=Hordeum vulgare TaxID=4513 RepID=O04392_HORVU	1
222	2	2	4.384	4.384	4.384	UniRef100_M8CN96	Serine hydroxymethyltransferase n=1 Tax=Aegilops tauschii TaxID=37682 RepID=M8CN96_AEGTA	1
223	2	2	1.163	1.163	1.163	UniRef100_M8BLL3	Pyruvate, phosphate dikinase n=3 Tax=Aegilops tauschii TaxID=37682 RepID=M8BLL3_AEGTA	1
224	2	2	4.57	4.57	4.57	UniRef100_M8B792	Copine domain-containing protein n=1 Tax=Aegilops tauschii TaxID=37682 RepID=M8B792_AEGTA	1
225	2	2	12.5	12.5	12.5	UniRef100_M8B673	Nascent polypeptide-associated complex subunit beta n=2 Tax=Aegilops tauschii TaxID=37682 RepID=M8B673_AEGTA	1
226	2	2	12.33	12.33	12.33	UniRef100_M8AXX2	Mitochondrial import inner membrane translocase subunit n=2 Tax=Aegilops tauschii TaxID=37682 RepID=M8AXX2_AEGTA	1
227	2	2	1.488	1.488	1.488	UniRef100_M8ATC6	Alpha-mannosidase n=1 Tax=Triticum urartu TaxID=4572 RepID=M8ATC6_TRIUA	1
228	2	2	6.364	6.364	6.364	UniRef100_M8A855	Peptidyl-prolyl cis-trans isomerase n=1 Tax=Triticum urartu TaxID=4572 RepID=M8A855_TRIUA	1
229	2	2	3.548	3.548	3.548	UniRef100_M7ZP50	Uncharacterized protein n=1 Tax=Triticum urartu TaxID=4572 RepID=M7ZP50_TRIUA	1
230	2	2	5.667	5.667	5.667	UniRef100_M7ZD16	Hydroxyisourate hydrolase n=1 Tax=Triticum urartu TaxID=4572 RepID=M7ZD16_TRIUA	1
231	2	2	3.245	3.245	3.245	UniRef100_M7Z105	Cysteine synthase n=2 Tax=Triticum TaxID=4564 RepID=M7Z105_TRIUA	1
232	2	2	4.53	4.53	4.53	UniRef100_M7YVM9	Chitinase 1 n=2 Tax=Triticum TaxID=4564 RepID=M7YVM9_TRIUA	1
233	2	2	6.723	6.723	6.723	UniRef100_K7B041	Uncharacterized protein (Fragment) n=1 Tax=Phleum pratense TaxID=15957 RepID=K7B041_PHLPR	1
234	2	2	14.94	14.94	14.94	UniRef100_K4AHB0	Costars domain-containing protein n=2 Tax=Setaria TaxID=4554 RepID=K4AHB0_SETIT	1
235	2	2	2.766	2.766	2.766	UniRef100_K3XEZ8	3-hydroxyacyl-CoA dehydrogenase n=1 Tax=Setaria italica TaxID=4555 RepID=K3XEZ8_SETIT	1
236	2	2	1.905	1.905	1.905	UniRef100_J3MP54	PA domain-containing protein n=1 Tax=Oryza brachyantha TaxID=4533 RepID=J3MP54_ORYBR	1
237	2	2	4.651	4.651	4.651	UniRef100_J3L828	RING-type domain-containing protein n=1 Tax=Oryza brachyantha TaxID=4533 RepID=J3L828_ORYBR	1
238	2	2	6.667	6.667	6.667	UniRef100_J3KW63	Uncharacterized protein n=1 Tax=Oryza brachyantha TaxID=4533 RepID=J3KW63_ORYBR	1
239	2	2	3.513	3.513	3.513	UniRef100_I1NT71	Uncharacterized protein n=1 Tax=Oryza glaberrima TaxID=4538 RepID=I1NT71_ORYGL	1
240	2	2	4.688	4.688	4.688	UniRef100_I1IYE6	Chlorophyll a-b binding protein, chloroplastic n=1 Tax=Brachypodium distachyon TaxID=15368 RepID=I1IYE6_BRADI	1
241	2	2	8.475	8.475	8.475	UniRef100_I1ILF9	Uncharacterized protein n=1 Tax=Brachypodium distachyon TaxID=15368 RepID=I1ILF9_BRADI	1
242	2	2	6.552	6.552	6.552	UniRef100_I1H2B8	Prohibitin n=1 Tax=Brachypodium distachyon TaxID=15368 RepID=I1H2B8_BRADI	1
243	2	2	3.681	3.681	3.681	UniRef100_I1GL04	Uncharacterized protein n=1 Tax=Brachypodium distachyon TaxID=15368 RepID=I1GL04_BRADI	1
244	2	2	18.64	18.64	18.64	UniRef100_G3DQE2	Chitinase (Fragment) n=1 Tax=Lolium perenne TaxID=4522 RepID=G3DQE2_LOLPR	2
245	2	2	19.51	19.51	19.51	UniRef100_F2EKN1	Predicted protein n=1 Tax=Hordeum vulgare subsp. vulgare TaxID=112509 RepID=F2EKN1_HORVV	1
246	2	2	4.557	4.557	4.557	UniRef100_F2EDR4	Predicted protein (Fragment) n=1 Tax=Hordeum vulgare subsp. vulgare TaxID=112509 RepID=F2EDR4_HORVV	1
247	2	2	4.464	4.464	4.464	UniRef100_F2D743	Chitinase n=1 Tax=Hordeum vulgare subsp. vulgare TaxID=112509 RepID=F2D743_HORVV	1
248	2	2	24.53	24.53	24.53	UniRef100_C5WT79	Uncharacterized protein n=1 Tax=Sorghum bicolor TaxID=4558 RepID=C5WT79_SORBI	1
249	2	2	11.19	11.19	11.19	UniRef100_A0A6G1CKE4	Uncharacterized protein n=1 Tax=Oryza meyeriana var. granulata TaxID=110450 RepID=A0A6G1CKE4_9ORYZ	1
250	2	2	5.806	5.806	5.806	UniRef100_A0A5J9WIZ8	Uncharacterized protein (Fragment) n=1 Tax=Eragrostis curvula TaxID=38414 RepID=A0A5J9WIZ8_9POAL	1
251	2	2	3.297	3.297	3.297	UniRef100_A0A5J9WE03	SERPIN domain-containing protein (Fragment) n=1 Tax=Eragrostis curvula TaxID=38414 RepID=A0A5J9WE03_9POAL	1
252	2	2	12.7	12.7	12.7	UniRef100_A0A5J9W718	Cytochrome b-c1 complex subunit 7 n=1 Tax=Eragrostis curvula TaxID=38414 RepID=A0A5J9W718_9POAL	1
253	2	2	6.395	6.395	6.395	UniRef100_A0A5J9VJW0	WHy domain-containing protein n=1 Tax=Eragrostis curvula TaxID=38414 RepID=A0A5J9VJW0_9POAL	1
254	2	2	2.985	2.985	2.985	UniRef100_A0A5J9VH10	Uncharacterized protein n=1 Tax=Eragrostis curvula TaxID=38414 RepID=A0A5J9VH10_9POAL	1
255	2	2	3.459	3.459	3.459	UniRef100_A0A5J9SSS1	PHD-type domain-containing protein (Fragment) n=1 Tax=Eragrostis curvula TaxID=38414 RepID=A0A5J9SSS1_9POAL	1
256	2	2	5.013	5.013	5.013	UniRef100_A0A3B6R9U4	Lipase_GDSL domain-containing protein n=2 Tax=Triticum TaxID=4564 RepID=A0A3B6R9U4_WHEAT	1
257	2	2	4.573	4.573	4.573	UniRef100_A0A3B6QP50	Aldo_ket_red domain-containing protein n=3 Tax=Triticinae TaxID=1648030 RepID=A0A3B6QP50_WHEAT	1
258	2	2	6.436	6.436	6.436	UniRef100_A0A3B6GV05	Phytocyanin domain-containing protein n=3 Tax=Triticinae TaxID=1648030 RepID=A0A3B6GV05_WHEAT	1
259	2	2	7.051	7.051	7.051	UniRef100_A0A3B6EG02	RuBisCO_large domain-containing protein n=1 Tax=Triticum aestivum TaxID=4565 RepID=A0A3B6EG02_WHEAT	1
260	2	2	1.774	1.774	1.774	UniRef100_A0A3B6C1R6	Amine oxidase n=2 Tax=Triticum TaxID=4564 RepID=A0A3B6C1R6_WHEAT	1
261	2	2	1.569	1.569	1.569	UniRef100_A0A2K2DDY3	Uncharacterized protein n=1 Tax=Brachypodium distachyon TaxID=15368 RepID=A0A2K2DDY3_BRADI	1
262	2	2	14.67	14.67	14.67	UniRef100_A0A0A9G1E4	Uncharacterized protein n=1 Tax=Arundo donax TaxID=35708 RepID=A0A0A9G1E4_ARUDO	1
263	2	2	19.61	19.61	19.61	UniRef100_A0A0A8YJR2	Uncharacterized protein n=1 Tax=Arundo donax TaxID=35708 RepID=A0A0A8YJR2_ARUDO	1
264	1.9	2.02	11.11	6.111	6.111	UniRef100_B9VNV2	Polyphenol oxidase (Fragment) n=1 Tax=Lolium perenne TaxID=4522 RepID=B9VNV2_LOLPR	1
265	1.9	2.01	29.23	18.46	18.46	UniRef100_Q66LL4	Ribulose bisphosphate carboxylase small chain (Fragment) n=1 Tax=Lolium perenne TaxID=4522 RepID=Q66LL4_LOLPR	1
266	1.86	2.07	33.04	33.04	25.89	UniRef100_P00068	Cytochrome c n=7 Tax=Triticeae TaxID=147389 RepID=CYC_WHEAT	3
267	1.85	2	10	10	10	UniRef100_Q5I7K5	Ribosomal protein P1 n=5 Tax=Triticinae TaxID=1648030 RepID=Q5I7K5_WHEAT	1
268	1.85	2	5.446	5.446	5.446	UniRef100_A0A6G1F5E9	Uncharacterized protein n=1 Tax=Oryza meyeriana var. granulata TaxID=110450 RepID=A0A6G1F5E9_9ORYZ	1
269	1.84	2.03	26.83	13.41	13.41	UniRef100_W5EL62	40S ribosomal protein S21 n=5 Tax=Triticinae TaxID=1648030 RepID=W5EL62_WHEAT	1
270	1.82	6.48	12.94	12.94	8.627	UniRef100_A0A0C4MM17	Protein disulfide-isomerase n=1 Tax=Zoysia matrella TaxID=38722 RepID=A0A0C4MM17_9POAL	3
271	1.8	1.97	5.489	5.489	2.864	UniRef100_F2E9C4	Predicted protein n=2 Tax=Hordeum vulgare subsp. vulgare TaxID=112509 RepID=F2E9C4_HORVV	1
272	1.8	1.96	22.67	22.67	8	UniRef100_T1N2E3	Uncharacterized protein n=1 Tax=Triticum urartu TaxID=4572 RepID=T1N2E3_TRIUA	1
273	1.74	1.92	2.049	2.049	2.049	UniRef100_T1T6C4	Glutelin (Fragment) n=1 Tax=Oryza sativa subsp. indica TaxID=39946 RepID=T1T6C4_ORYSI	2
274	1.74	1.92	6.373	6.373	6.373	UniRef100_I1HK18	NAC-A/B domain-containing protein n=1 Tax=Brachypodium distachyon TaxID=15368 RepID=I1HK18_BRADI	1
275	1.72	1.89	4.428	4.428	4.428	UniRef100_M8CFQ9	Uncharacterized protein n=1 Tax=Aegilops tauschii TaxID=37682 RepID=M8CFQ9_AEGTA	1
276	1.72	1.89	10.91	10.91	10.91	UniRef100_M7YW66	CHCH domain-containing protein n=1 Tax=Triticum urartu TaxID=4572 RepID=M7YW66_TRIUA	1
277	1.68	1.88	6.971	3.217	3.217	UniRef100_I1GLI2	TOG domain-containing protein n=2 Tax=Brachypodium distachyon TaxID=15368 RepID=I1GLI2_BRADI	1
278	1.66	1.86	15.23	8.609	8.609	UniRef100_I1R1B3	Barwin domain-containing protein n=1 Tax=Oryza glaberrima TaxID=4538 RepID=I1R1B3_ORYGL	1
279	1.66	1.83	29.29	29.29	22.86	UniRef100_A0A287MXK2	VOC domain-containing protein n=1 Tax=Hordeum vulgare subsp. vulgare TaxID=112509 RepID=A0A287MXK2_HORVV	2
280	1.66	1.82	2.439	2.439	2.439	UniRef100_W5B9L0	Oxygen evolving enhancer protein n=6 Tax=Triticeae TaxID=147389 RepID=W5B9L0_WHEAT	1
281	1.65	2.02	27.78	27.78	7.407	UniRef100_R7WAA0	Uncharacterized protein n=1 Tax=Aegilops tauschii TaxID=37682 RepID=R7WAA0_AEGTA	1
282	1.64	1.86	25.27	13.19	13.19	UniRef100_A0A3L6PEB9	Acyl-CoA-binding protein n=1 Tax=Panicum miliaceum TaxID=4540 RepID=A0A3L6PEB9_PANMI	1
283	1.62	1.86	6.162	3.521	3.521	UniRef100_M8A5M1	Ubiquilin-1 n=1 Tax=Triticum urartu TaxID=4572 RepID=M8A5M1_TRIUA	1
284	1.62	1.8	7.763	7.763	7.763	UniRef100_A0A0E0CJA1	Uncharacterized protein n=1 Tax=Oryza meridionalis TaxID=40149 RepID=A0A0E0CJA1_9ORYZ	1
286	1.6	1.77	1.857	1.857	1.857	UniRef100_A0A5J9VT58	Beta-amylase n=1 Tax=Eragrostis curvula TaxID=38414 RepID=A0A5J9VT58_9POAL	1
287	1.59	1.77	7.333	7.333	7.333	UniRef100_J3MS67	Uncharacterized protein n=1 Tax=Oryza brachyantha TaxID=4533 RepID=J3MS67_ORYBR	1
288	1.54	1.7	8.125	8.125	8.125	UniRef100_A0A194YP70	Uncharacterized protein n=1 Tax=Sorghum bicolor TaxID=4558 RepID=A0A194YP70_SORBI	1
289	1.52	2.54	31.98	25.89	25.89	UniRef100_G8ZCU8	Avenin protein (Fragment) n=1 Tax=Avena clauda TaxID=83523 RepID=G8ZCU8_9POAL	16
290	1.48	1.7	6.509	6.509	6.509	UniRef100_I1H5C7	Mitochondrial fission 1 protein n=1 Tax=Brachypodium distachyon TaxID=15368 RepID=I1H5C7_BRADI	1
291	1.47	1.7	31.58	31.58	31.58	UniRef100_A0A0P0XFB4	Os08g0345800 protein (Fragment) n=4 Tax=Poaceae TaxID=4479 RepID=A0A0P0XFB4_ORYSJ	1
292	1.46	3.9	46.34	46.34	46.34	UniRef100_I1HPZ7	Uncharacterized protein n=1 Tax=Brachypodium distachyon TaxID=15368 RepID=I1HPZ7_BRADI	3
293	1.44	1.68	3.139	3.139	3.139	UniRef100_A0A0E0PBJ5	PG_binding_1 domain-containing protein n=1 Tax=Oryza rufipogon TaxID=4529 RepID=A0A0E0PBJ5_ORYRU	1
294	1.4	1.68	10.62	10.62	10.62	UniRef100_W5AP46	Uncharacterized protein n=5 Tax=Triticinae TaxID=1648030 RepID=W5AP46_WHEAT	1
295	1.39	1.76	9.22	9.22	6.028	UniRef100_M7Z5I1	Uncharacterized protein n=1 Tax=Triticum urartu TaxID=4572 RepID=M7Z5I1_TRIUA	1
296	1.37	1.89	15.18	11.11	0	UniRef100_I1GQE9	UDP-arabinopyranose mutase n=1 Tax=Brachypodium distachyon TaxID=15368 RepID=I1GQE9_BRADI	0
297	1.34	1.57	9.524	9.524	9.524	UniRef100_A0A2T7DQR0	SHSP domain-containing protein n=1 Tax=Panicum hallii var. hallii TaxID=1504633 RepID=A0A2T7DQR0_9POAL	1
298	1.33	1.55	3.625	3.625	3.625	UniRef100_Q41630	ADP,ATP carrier protein 2, mitochondrial n=1 Tax=Triticum aestivum TaxID=4565 RepID=ADT2_WHEAT	1
299	1.32	1.61	8.966	8.966	3.448	UniRef100_A8VZG4	Alpha-gliadin n=1 Tax=Dasypyrum hordeaceum TaxID=382112 RepID=A8VZG4_9POAL	1
300	1.32	1.55	8.943	8.943	8.943	UniRef100_M7ZZZ8	Subtilisin-like protease n=1 Tax=Triticum urartu TaxID=4572 RepID=M7ZZZ8_TRIUA	1
301	1.3	1.54	13.75	13.75	13.75	UniRef100_M0UJC9	Uncharacterized protein n=1 Tax=Hordeum vulgare subsp. vulgare TaxID=112509 RepID=M0UJC9_HORVV	1
302	1.28	1.51	0.9042	0.9042	0.9042	UniRef100_I1GVI1	Protein kinase domain-containing protein n=1 Tax=Brachypodium distachyon TaxID=15368 RepID=I1GVI1_BRADI	1
303	1.28	1.51	8.696	8.696	8.696	UniRef100_A0A4U6VJG1	RRM domain-containing protein n=1 Tax=Setaria viridis TaxID=4556 RepID=A0A4U6VJG1_SETVI	1
304	1.27	1.63	8.787	3.347	1.674	UniRef100_J3KUM0	HATPase_c domain-containing protein n=1 Tax=Oryza brachyantha TaxID=4533 RepID=J3KUM0_ORYBR	1
305	1.23	1.46	1.749	1.749	1.749	UniRef100_A0A3L6PAL8	Aconitate hydratase n=1 Tax=Panicum miliaceum TaxID=4540 RepID=A0A3L6PAL8_PANMI	1
306	1.21	1.43	14.71	14.71	14.71	UniRef100_Q94DM8	Ubiquitin-fold modifier 1 n=8 Tax=Oryza TaxID=4527 RepID=UFM1_ORYSJ	1
307	1.17	1.48	19.38	6.977	6.977	UniRef100_I1I9J7	Uncharacterized protein n=1 Tax=Brachypodium distachyon TaxID=15368 RepID=I1I9J7_BRADI	1
308	1.15	1.38	6.806	6.806	6.806	UniRef100_A0A0A9VL46	PRA1 family protein n=1 Tax=Arundo donax TaxID=35708 RepID=A0A0A9VL46_ARUDO	1
309	1.14	1.37	1.898	1.898	1.898	UniRef100_C5XJZ3	Tr-type G domain-containing protein n=1 Tax=Sorghum bicolor TaxID=4558 RepID=C5XJZ3_SORBI	1
310	1.12	1.9	5.466	5.466	5.466	UniRef100_J3LBL1	Uncharacterized protein n=1 Tax=Oryza brachyantha TaxID=4533 RepID=J3LBL1_ORYBR	2
311	1.09	1.55	30.95	17.86	0	UniRef100_K3YJX9	ATP synthase subunit d, mitochondrial n=2 Tax=Setaria TaxID=4554 RepID=K3YJX9_SETIT	0
312	1.08	1.36	20	14.19	14.19	UniRef100_A0A3B6RFT5	SHSP domain-containing protein n=1 Tax=Triticum aestivum TaxID=4565 RepID=A0A3B6RFT5_WHEAT	1
313	1.05	1.27	9.524	9.524	9.524	UniRef100_I1IJL0	TCTP domain-containing protein n=1 Tax=Brachypodium distachyon TaxID=15368 RepID=I1IJL0_BRADI	1
315	1	1.22	2.532	2.532	2.532	UniRef100_Q6AVU2	Endoplasmic oxidoreductin 1, putative, expressed n=5 Tax=Oryza TaxID=4527 RepID=Q6AVU2_ORYSJ	1
316	1	1.21	12.75	12.75	12.75	UniRef100_T1MNG0	Usp domain-containing protein n=1 Tax=Triticum urartu TaxID=4572 RepID=T1MNG0_TRIUA	1
318	0.98	1.19	21.31	21.31	21.31	UniRef100_M7ZXI3	Uncharacterized protein n=1 Tax=Triticum urartu TaxID=4572 RepID=M7ZXI3_TRIUA	2
319	0.96	7.5	24.81	24.81	24.81	UniRef100_A0A0Q3MXE1	Malate dehydrogenase n=2 Tax=Brachypodium distachyon TaxID=15368 RepID=A0A0Q3MXE1_BRADI	7
320	0.96	1.18	11.59	10.87	10.87	UniRef100_A0A3B6JIQ3	VOC domain-containing protein n=3 Tax=Triticinae TaxID=1648030 RepID=A0A3B6JIQ3_WHEAT	1
321	0.94	1.15	2.179	2.179	2.179	UniRef100_Q9ZT12	101 kDa heat shock protein n=1 Tax=Triticum aestivum TaxID=4565 RepID=Q9ZT12_WHEAT	1
322	0.91	1.14	9.955	9.955	9.955	UniRef100_W5CQE4	Uncharacterized protein n=1 Tax=Triticum aestivum TaxID=4565 RepID=W5CQE4_WHEAT	2
323	0.9	1.11	2.857	2.857	2.857	UniRef100_A0A0D9V9X8	C2 domain-containing protein n=1 Tax=Leersia perrieri TaxID=77586 RepID=A0A0D9V9X8_9ORYZ	1
416	2.11	2.3	25.79	25.79	16.98	UniRef100_Q40867	Heat shock protein 17.9 n=1 Tax=Cenchrus americanus TaxID=4543 RepID=Q40867_CENAM	2
Kingston
N	Unused	Total	%Cov	%Cov(50)	%Cov(95)	Accession	Name	Peptides(95%)
2	18.54	18.54	59.17	59.17	59.17	UniRef100_Q9AXH7	Peroxiredoxin n=1 Tax=Triticum turgidum subsp. durum TaxID=4567 RepID=Q9AXH7_TRITD	12
3	12.07	12.07	23.97	22.71	21.45	UniRef100_A0A3B6AYW9	Uncharacterized protein n=1 Tax=Triticum aestivum TaxID=4565 RepID=A0A3B6AYW9_WHEAT	7
4	8.5	8.5	56.18	50	50	UniRef100_A0A3S6CQ22	FT05 n=1 Tax=Lolium perenne TaxID=4522 RepID=A0A3S6CQ22_LOLPR	5
7	8	8	18.04	18.04	18.04	UniRef100_M7ZJ41	Uncharacterized protein n=3 Tax=Triticum TaxID=4564 RepID=M7ZJ41_TRIUA	4
8	7.92	7.92	55.7	55.7	42.28	UniRef100_P59220	Calmodulin-7 n=195 Tax=cellular organisms TaxID=131567 RepID=CALM7_ARATH	5
9	7.67	7.69	15.64	15.64	11.45	UniRef100_W5D5L4	Fructose-bisphosphate aldolase n=4 Tax=Triticinae TaxID=1648030 RepID=W5D5L4_WHEAT	3
10	7.64	7.66	35.64	25.53	25.53	UniRef100_H2DQF4	Late embryogenesis abundant protein 1 n=1 Tax=Deschampsia antarctica TaxID=159298 RepID=H2DQF4_DESAN	5
11	7.44	7.5	20.08	20.08	20.08	UniRef100_I4EP67	Avenin n=2 Tax=Avena TaxID=4496 RepID=I4EP67_9POAL	5
12	7.41	7.43	30.12	30.12	30.12	UniRef100_A0A2P1AAV9	Universal stress protein n=1 Tax=Festuca arundinacea TaxID=4606 RepID=A0A2P1AAV9_FESAR	5
13	7.07	7.1	18.77	18.77	18.77	UniRef100_I1HG64	Malate dehydrogenase n=1 Tax=Brachypodium distachyon TaxID=15368 RepID=I1HG64_BRADI	3
14	6.38	6.39	33.99	33.33	27.45	UniRef100_P0C073	Ubiquitin-NEDD8-like protein RUB1 n=1 Tax=Deschampsia antarctica TaxID=159298 RepID=RUB1_DESAN	3
15	6.26	6.27	32.78	32.78	22.78	UniRef100_P16347	Endogenous alpha-amylase/subtilisin inhibitor n=1 Tax=Triticum aestivum TaxID=4565 RepID=IAAS_WHEAT	4
16	6.11	12.15	29.55	20.91	20.91	UniRef100_I1GRW3	Peroxiredoxin n=1 Tax=Brachypodium distachyon TaxID=15368 RepID=I1GRW3_BRADI	7
17	6.05	6.06	21.43	18.05	18.05	UniRef100_A0A287SBS0	Uncharacterized protein n=3 Tax=Hordeum vulgare subsp. vulgare TaxID=112509 RepID=A0A287SBS0_HORVV	4
18	6.04	6.04	7.765	7.765	6.235	UniRef100_K4A5T0	Beta-galactosidase n=1 Tax=Setaria italica TaxID=4555 RepID=K4A5T0_SETIT	4
19	6.01	6.01	19.56	15.11	15.11	UniRef100_Q8S4P7	Thaumatin-like protein n=1 Tax=Triticum aestivum TaxID=4565 RepID=Q8S4P7_WHEAT	3
20	6	6	8.295	8.295	8.295	UniRef100_P93616	Polyadenylate-binding protein n=1 Tax=Triticum aestivum TaxID=4565 RepID=P93616_WHEAT	3
21	5.92	5.96	5.644	5.644	5.644	UniRef100_Q43223	Sucrose synthase n=2 Tax=Triticum aestivum TaxID=4565 RepID=Q43223_WHEAT	3
22	5.88	5.92	48.94	28.72	28.72	UniRef100_Q6L5L8	Embryonic abundant protein n=1 Tax=Bromus inermis TaxID=15371 RepID=Q6L5L8_BROIN	5
23	5.86	5.92	13.39	13.39	11.42	UniRef100_Q401N7	Aspartic proteinase n=1 Tax=Triticum aestivum TaxID=4565 RepID=Q401N7_WHEAT	4
24	5.49	5.6	8.008	8.008	5.469	UniRef100_Q93XQ8	Protein disulfide-isomerase n=2 Tax=Triticum TaxID=4564 RepID=Q93XQ8_WHEAT	4
25	5.46	5.49	28.26	28.26	28.26	UniRef100_J3LMH7	VOC domain-containing protein n=1 Tax=Oryza brachyantha TaxID=4533 RepID=J3LMH7_ORYBR	3
26	5.4	5.51	39.44	30.05	26.29	UniRef100_I1HMD7	Uncharacterized protein n=1 Tax=Brachypodium distachyon TaxID=15368 RepID=I1HMD7_BRADI	3
27	4.89	4.95	6.5	6.5	6.5	UniRef100_A0A446IW42	Uncharacterized protein n=1 Tax=Triticum turgidum subsp. durum TaxID=4567 RepID=A0A446IW42_TRITD	3
28	4.48	4.5	32.03	17.65	9.15	UniRef100_Q6L5L7	Embryonic abundant protein n=1 Tax=Bromus inermis TaxID=15371 RepID=Q6L5L7_BROIN	4
29	4.41	4.42	66.39	39.34	29.51	UniRef100_A0A341YDG0	NTF2 domain-containing protein n=2 Tax=Triticinae TaxID=1648030 RepID=A0A341YDG0_WHEAT	3
30	4.28	4.29	24.67	24.67	16.67	UniRef100_I1I4X0	Uncharacterized protein n=1 Tax=Brachypodium distachyon TaxID=15368 RepID=I1I4X0_BRADI	2
31	4.22	4.26	24.24	18.18	18.18	UniRef100_Q8H0B8	Cold regulated protein n=2 Tax=Triticinae TaxID=1648030 RepID=Q8H0B8_WHEAT	3
32	4.21	4.22	15.06	13.13	10.62	UniRef100_P12615	12S seed storage globulin 1 n=1 Tax=Avena sativa TaxID=4498 RepID=SSG1_AVESA	4
33	4.11	4.12	5.882	4.223	4.223	UniRef100_P24067	Luminal-binding protein 2 n=3 Tax=Zea mays TaxID=4577 RepID=BIP2_MAIZE	2
34	4.09	4.14	6.935	6.935	5.145	UniRef100_U5S8M6	Elongation factor 1-alpha n=1 Tax=Dendrocalamus latiflorus TaxID=257763 RepID=U5S8M6_DENLA	2
35	4.01	4.01	32.71	24.3	24.3	UniRef100_A0A3B5XUP0	Uncharacterized protein n=1 Tax=Triticum aestivum TaxID=4565 RepID=A0A3B5XUP0_WHEAT	2
36	4	8.05	15.56	15.56	14.29	UniRef100_A0A6G1C245	Uncharacterized protein n=1 Tax=Oryza meyeriana var. granulata TaxID=110450 RepID=A0A6G1C245_9ORYZ	4
37	4	4.05	15.24	11.9	11.9	UniRef100_A0A6G1FEE7	Uncharacterized protein n=1 Tax=Oryza meyeriana var. granulata TaxID=110450 RepID=A0A6G1FEE7_9ORYZ	3
38	4	4.01	17.88	12.29	12.29	UniRef100_Q9XFD0	ABA-inducible protein WRAB1 n=1 Tax=Triticum aestivum TaxID=4565 RepID=Q9XFD0_WHEAT	2
39	4	4	21.01	21.01	21.01	UniRef100_T1WIP3	Dimeric alpha-amylase inhibitor n=1 Tax=Elymus grandis TaxID=293722 RepID=T1WIP3_9POAL	2
40	4	4	13.93	13.93	13.93	UniRef100_Q96123	Superoxide dismutase [Cu-Zn] n=3 Tax=Triticum TaxID=4564 RepID=Q96123_WHEAT	2
41	4	4	6.74	6.74	6.74	UniRef100_Q8LST6	Mitochondrial aldehyde dehydrogenase n=1 Tax=Secale cereale TaxID=4550 RepID=Q8LST6_SECCE	2
42	4	4	11.4	11.4	11.4	UniRef100_Q6R326	S-like RNase n=2 Tax=Triticinae TaxID=1648030 RepID=Q6R326_WHEAT	2
43	4	4	18.18	18.18	18.18	UniRef100_Q43666	Wali6 protein n=2 Tax=Triticum TaxID=4564 RepID=Q43666_WHEAT	2
44	4	4	6.178	6.178	6.178	UniRef100_K4A1U8	Uncharacterized protein n=1 Tax=Setaria italica TaxID=4555 RepID=K4A1U8_SETIT	2
45	4	4	28	28	28	UniRef100_I1GRU5	Uncharacterized protein n=1 Tax=Brachypodium distachyon TaxID=15368 RepID=I1GRU5_BRADI	2
46	4	4	11.46	11.46	11.46	UniRef100_A0A5J9TK36	Formate dehydrogenase, mitochondrial n=1 Tax=Eragrostis curvula TaxID=38414 RepID=A0A5J9TK36_9POAL	2
47	4	4	15.97	15.97	15.97	UniRef100_A0A0A9EX38	Uncharacterized protein n=1 Tax=Arundo donax TaxID=35708 RepID=A0A0A9EX38_ARUDO	3
48	3.91	3.94	5.589	3.927	3.927	UniRef100_M4YUX8	Cytochrome c oxidase subunit 1 n=1 Tax=Lolium perenne TaxID=4522 RepID=M4YUX8_LOLPR	2
49	3.85	3.92	15.61	15.61	15.61	UniRef100_T1NNN3	Uncharacterized protein n=1 Tax=Triticum urartu TaxID=4572 RepID=T1NNN3_TRIUA	2
50	3.75	3.8	8.811	6.352	6.352	UniRef100_I1GTP8	Beta-amylase n=11 Tax=Brachypodium TaxID=15367 RepID=I1GTP8_BRADI	3
51	3.68	3.73	27.4	20.55	20.55	UniRef100_A0A287Q1Q5	AAI domain-containing protein n=1 Tax=Hordeum vulgare subsp. vulgare TaxID=112509 RepID=A0A287Q1Q5_HORVV	2
52	3.63	3.69	79.27	28.05	28.05	UniRef100_F2CT65	Predicted protein n=1 Tax=Hordeum vulgare subsp. vulgare TaxID=112509 RepID=F2CT65_HORVV	2
53	3.59	3.64	11.3	11.3	11.3	UniRef100_W5FIX9	Uncharacterized protein n=2 Tax=Triticinae TaxID=1648030 RepID=W5FIX9_WHEAT	2
54	3.55	3.66	26.42	26.42	6.736	UniRef100_J3KYD4	Uncharacterized protein n=1 Tax=Oryza brachyantha TaxID=4533 RepID=J3KYD4_ORYBR	1
55	3.38	3.52	26.54	25.59	25.59	UniRef100_A0A5J9SJR7	Uncharacterized protein (Fragment) n=1 Tax=Eragrostis curvula TaxID=38414 RepID=A0A5J9SJR7_9POAL	4
56	3.36	3.47	9.831	9.831	3.39	UniRef100_G9FRD8	Class III endochitinase n=1 Tax=Dactylis glomerata TaxID=4509 RepID=G9FRD8_DACGL	1
57	3.24	3.31	9.202	9.202	9.202	UniRef100_Q9ZTW0	ABA-responsive protein n=1 Tax=Hordeum vulgare TaxID=4513 RepID=Q9ZTW0_HORVU	2
58	3.23	3.3	13.9	11.48	11.48	UniRef100_Q41630	ADP,ATP carrier protein 2, mitochondrial n=1 Tax=Triticum aestivum TaxID=4565 RepID=ADT2_WHEAT	2
59	3.17	3.24	4.856	3.15	3.15	UniRef100_Q7Y070	H(+)-exporting diphosphatase n=2 Tax=Triticum aestivum TaxID=4565 RepID=Q7Y070_WHEAT	2
60	3.17	3.23	10.29	10.29	10.29	UniRef100_W5BA38	Caleosin n=2 Tax=Triticum TaxID=4564 RepID=W5BA38_WHEAT	2
61	3.14	3.31	10.82	8.235	8.235	UniRef100_Q6E5A5	Plastidial ADP-glucose transporter n=1 Tax=Hordeum vulgare subsp. vulgare TaxID=112509 RepID=Q6E5A5_HORVV	3
62	3.05	3.1	4.152	4.152	4.152	UniRef100_J3MAR9	ACB domain-containing protein n=2 Tax=Oryza brachyantha TaxID=4533 RepID=J3MAR9_ORYBR	2
63	3.04	3.1	10.53	10.53	10.53	UniRef100_K3ZWE9	PCI domain-containing protein n=1 Tax=Setaria italica TaxID=4555 RepID=K3ZWE9_SETIT	2
64	2.98	3.04	29.21	29.21	29.21	UniRef100_R7WA20	BOWMAN_BIRK domain-containing protein n=2 Tax=Aegilops tauschii TaxID=37682 RepID=R7WA20_AEGTA	2
65	2.94	3.02	22.62	17.86	5.357	UniRef100_K3YJX9	ATP synthase subunit d, mitochondrial n=2 Tax=Setaria TaxID=4554 RepID=K3YJX9_SETIT	1
66	2.93	3.06	13.24	13.24	13.24	UniRef100_Q0GR05	Germin-like protein n=1 Tax=Hordeum vulgare subsp. vulgare TaxID=112509 RepID=Q0GR05_HORVV	2
67	2.91	2.97	15.12	15.12	15.12	UniRef100_P21569	Peptidyl-prolyl cis-trans isomerase n=1 Tax=Zea mays TaxID=4577 RepID=CYPH_MAIZE	3
68	2.83	2.92	10.6	8.675	6.265	UniRef100_M7Z1Z4	Serpin-Z2B n=1 Tax=Triticum urartu TaxID=4572 RepID=M7Z1Z4_TRIUA	2
69	2.8	2.86	16.52	12.61	5.217	UniRef100_Q43209	Protein-L-isoaspartate O-methyltransferase n=2 Tax=Triticinae TaxID=1648030 RepID=PIMT_WHEAT	1
70	2.8	2.86	24.32	24.32	13.51	UniRef100_I1HA58	NADH dehydrogenase [ubiquinone] 1 beta subcomplex subunit 7 n=1 Tax=Brachypodium distachyon TaxID=15368 RepID=I1HA58_BRADI	1
71	2.79	2.85	3.601	3.601	1.524	UniRef100_Q6AVI0	Zinc finger BED domain-containing protein RICESLEEPER 2 n=2 Tax=Oryza TaxID=4527 RepID=RSLE2_ORYSJ	1
72	2.75	2.92	5.632	5.632	1.648	UniRef100_A0A452ZS46	Uncharacterized protein n=1 Tax=Aegilops tauschii subsp. strangulata TaxID=200361 RepID=A0A452ZS46_AEGTS	1
73	2.71	5.89	10.83	10.83	7.809	UniRef100_A0A5J9T5H8	Malate dehydrogenase n=1 Tax=Eragrostis curvula TaxID=38414 RepID=A0A5J9T5H8_9POAL	2
74	2.62	2.65	3.857	3.857	1.714	UniRef100_M8AFK2	Heat shock protein 81-3 n=1 Tax=Triticum urartu TaxID=4572 RepID=M8AFK2_TRIUA	1
75	2.6	4.72	29.95	29.95	25.89	UniRef100_G8ZCU8	Avenin protein (Fragment) n=1 Tax=Avena clauda TaxID=83523 RepID=G8ZCU8_9POAL	18
76	2.52	2.6	18.45	14.08	7.767	UniRef100_D2EDB7	Putative salt-stress root protein n=1 Tax=Lolium perenne TaxID=4522 RepID=D2EDB7_LOLPR	1
77	2.48	2.56	10.29	10.29	5.147	UniRef100_A0A453DTN7	Uncharacterized protein n=1 Tax=Aegilops tauschii subsp. strangulata TaxID=200361 RepID=A0A453DTN7_AEGTS	1
78	2.41	2.5	9.524	9.524	2.91	UniRef100_A0A446P5Y8	Peroxidase n=1 Tax=Triticum turgidum subsp. durum TaxID=4567 RepID=A0A446P5Y8_TRITD	1
79	2.39	2.46	33.04	33.04	9.821	UniRef100_P00068	Cytochrome c n=7 Tax=Triticeae TaxID=147389 RepID=CYC_WHEAT	1
80	2.36	2.42	18.9	18.9	7.087	UniRef100_R7VYR3	Histone H2A n=1 Tax=Aegilops tauschii TaxID=37682 RepID=R7VYR3_AEGTA	1
81	2.35	2.41	8.571	5.429	2.571	UniRef100_A0A6G1D4C5	UDP-arabinopyranose mutase n=1 Tax=Oryza meyeriana var. granulata TaxID=110450 RepID=A0A6G1D4C5_9ORYZ	1
82	2.28	2.34	8.638	8.638	3.987	UniRef100_W5BUF4	Caleosin n=2 Tax=Triticinae TaxID=1648030 RepID=W5BUF4_WHEAT	1
83	2.28	2.34	2.632	2.632	2.024	UniRef100_J3LBL1	Uncharacterized protein n=1 Tax=Oryza brachyantha TaxID=4533 RepID=J3LBL1_ORYBR	1
84	2.25	2.31	16.91	16.91	8.088	UniRef100_M8AT68	Uncharacterized protein n=1 Tax=Aegilops tauschii TaxID=37682 RepID=M8AT68_AEGTA	1
85	2.25	2.3	25.27	25.27	12.09	UniRef100_A0A3L6PEB9	Acyl-CoA-binding protein n=1 Tax=Panicum miliaceum TaxID=4540 RepID=A0A3L6PEB9_PANMI	1
86	2.23	2.28	15.57	15.57	4.717	UniRef100_K3YJN4	Germin-like protein n=3 Tax=Setaria TaxID=4554 RepID=K3YJN4_SETIT	1
87	2.21	2.25	11.11	10.58	10.58	UniRef100_I1GPB7	Uncharacterized protein n=1 Tax=Brachypodium distachyon TaxID=15368 RepID=I1GPB7_BRADI	3
88	2.18	2.23	11.76	11.76	7.563	UniRef100_Q9ZSR6	Heat shock protein HSP26 n=5 Tax=Triticinae TaxID=1648030 RepID=Q9ZSR6_WHEAT	1
89	2.16	2.21	5.185	5.185	2.716	UniRef100_G3CET5	Ribulose bisphosphate carboxylase large chain (Fragment) n=1 Tax=Spartochloa scirpoidea TaxID=59910 RepID=G3CET5_9POAL	1
90	2.14	2.19	5.792	4.054	1.931	UniRef100_I1IMR6	Protein disulfide-isomerase n=1 Tax=Brachypodium distachyon TaxID=15368 RepID=I1IMR6_BRADI	1
91	2.14	2.19	6.263	6.263	4.104	UniRef100_K3XWS0	Annexin n=2 Tax=Setaria italica TaxID=4555 RepID=K3XWS0_SETIT	1
92	2.14	2.19	17.11	17.11	8.553	UniRef100_D2DSG2	Superoxide dismutase [Cu-Zn] n=1 Tax=Deschampsia antarctica TaxID=159298 RepID=D2DSG2_DESAN	1
93	2.13	2.18	13.65	9.639	4.418	UniRef100_R7W9M2	Putative aquaporin TIP3-1 n=1 Tax=Aegilops tauschii TaxID=37682 RepID=R7W9M2_AEGTA	1
94	2.11	2.16	11.34	6.045	3.275	UniRef100_A0A287PPZ0	Uncharacterized protein n=1 Tax=Hordeum vulgare subsp. vulgare TaxID=112509 RepID=A0A287PPZ0_HORVV	1
95	2.08	2.11	9.222	3.458	3.458	UniRef100_I1H5X4	Uncharacterized protein n=1 Tax=Brachypodium distachyon TaxID=15368 RepID=I1H5X4_BRADI	1
96	2.08	2.11	4.719	4.719	4.719	UniRef100_A0A0D9VE58	Uncharacterized protein n=1 Tax=Leersia perrieri TaxID=77586 RepID=A0A0D9VE58_9ORYZ	5
97	2.06	2.09	11.76	6.275	6.275	UniRef100_R7W688	PHB domain-containing protein n=1 Tax=Aegilops tauschii TaxID=37682 RepID=R7W688_AEGTA	1
98	2.06	2.08	2.941	1.348	1.348	UniRef100_Q8W1W4	Sucrose synthase n=1 Tax=Bambusa oldhamii TaxID=58923 RepID=Q8W1W4_BAMOL	1
100	2.03	2.04	4.506	2.6	2.6	UniRef100_D8V0M4	Polyphenol oxidase n=1 Tax=Triticum aestivum TaxID=4565 RepID=D8V0M4_WHEAT	1
101	2.02	2.03	46.99	25.3	25.3	UniRef100_B8Y2Z1	Cytochrome b559 subunit alpha n=4 Tax=Loliinae TaxID=640630 RepID=B8Y2Z1_FESAR	1
102	2.02	2.03	20.35	11.5	11.5	UniRef100_Q94JS9	Glutaredoxin n=2 Tax=Deschampsia antarctica TaxID=159298 RepID=Q94JS9_DESAN	1
103	2.02	2.02	10.89	4.95	4.95	UniRef100_W5H014	GLTP domain-containing protein n=6 Tax=Triticinae TaxID=1648030 RepID=W5H014_WHEAT	1
104	2.02	2.02	11	4.306	4.306	UniRef100_W5D2A3	Uncharacterized protein n=2 Tax=Triticum TaxID=4564 RepID=W5D2A3_WHEAT	1
105	2.02	2.02	13.16	13.16	13.16	UniRef100_M7YTB2	Subtilisin-chymotrypsin inhibitor-2B n=1 Tax=Triticum urartu TaxID=4572 RepID=M7YTB2_TRIUA	1
106	2.01	16.96	66.06	66.06	66.06	UniRef100_A0A446M0K7	Peroxiredoxin n=1 Tax=Triticum turgidum subsp. durum TaxID=4567 RepID=A0A446M0K7_TRITD	13
107	2.01	3.73	5.288	3.526	3.526	UniRef100_A0A1B6QJX5	Uncharacterized protein n=1 Tax=Sorghum bicolor TaxID=4558 RepID=A0A1B6QJX5_SORBI	2
108	2	7.92	55.7	55.7	42.28	UniRef100_P04464	Calmodulin n=1 Tax=Triticum aestivum TaxID=4565 RepID=CALM_WHEAT	6
109	2	6	12.96	12.96	12.96	UniRef100_C5YRM9	Uncharacterized protein n=1 Tax=Sorghum bicolor TaxID=4558 RepID=C5YRM9_SORBI	3
110	2	4.36	21.21	21.21	14.39	UniRef100_A0A368S7R2	Ubiquitin n=2 Tax=Setaria italica TaxID=4555 RepID=A0A368S7R2_SETIT	2
111	2	4.25	21.67	21.67	12.81	UniRef100_P07596	Alpha-amylase/subtilisin inhibitor n=1 Tax=Hordeum vulgare TaxID=4513 RepID=IAAS_HORVU	3
112	2	4	17.68	11.05	11.05	UniRef100_A0A194YJ10	Uncharacterized protein n=1 Tax=Sorghum bicolor TaxID=4558 RepID=A0A194YJ10_SORBI	2
113	2	4	4.977	4.977	4.977	UniRef100_I1I2S0	Polyadenylate-binding protein n=1 Tax=Brachypodium distachyon TaxID=15368 RepID=I1I2S0_BRADI	2
114	2	2.26	4.327	4.327	2.404	UniRef100_A0A5J9VC87	Uncharacterized protein (Fragment) n=1 Tax=Eragrostis curvula TaxID=38414 RepID=A0A5J9VC87_9POAL	1
115	2	2.11	8.725	5.705	5.705	UniRef100_C1JYG1	Phosphoglycerate kinase (Fragment) n=1 Tax=Elymus sibiricus TaxID=52830 RepID=C1JYG1_9POAL	1
116	2	2	10.24	6.341	6.341	UniRef100_Q9XE33	Nuclear transcription factor Y subunit C-6 n=6 Tax=Oryza TaxID=4527 RepID=NFYC6_ORYSJ	1
117	2	2	2.957	1.613	1.613	UniRef100_N1QPD5	Subtilisin-like protease n=1 Tax=Aegilops tauschii TaxID=37682 RepID=N1QPD5_AEGTA	1
118	2	2	14.96	9.449	9.449	UniRef100_I1IIV1	Uncharacterized protein n=1 Tax=Brachypodium distachyon TaxID=15368 RepID=I1IIV1_BRADI	1
119	2	2	13.95	6.977	6.977	UniRef100_I1I9J7	Uncharacterized protein n=1 Tax=Brachypodium distachyon TaxID=15368 RepID=I1I9J7_BRADI	1
120	2	2	13.1	13.1	13.1	UniRef100_C3TX90	Puroindoline-like protein n=1 Tax=Brachypodium sylvaticum TaxID=29664 RepID=C3TX90_BRASY	4
121	2	2	23.58	14.15	14.15	UniRef100_A0A1E5VPX0	Uncharacterized protein n=1 Tax=Dichanthelium oligosanthes TaxID=888268 RepID=A0A1E5VPX0_9POAL	1
122	2	2	3.295	2.159	2.159	UniRef100_A0A1D6PC80	Argininosuccinate lyase chloroplastic n=1 Tax=Zea mays TaxID=4577 RepID=A0A1D6PC80_MAIZE	1
123	2	2	3.288	3.288	3.288	UniRef100_W8SMG8	HSP40 (Fragment) n=1 Tax=Triticum aestivum TaxID=4565 RepID=W8SMG8_WHEAT	1
124	2	2	10.56	10.56	10.56	UniRef100_W5HZ15	Histone H2B n=5 Tax=Triticinae TaxID=1648030 RepID=W5HZ15_WHEAT	2
125	2	2	2.657	2.657	2.657	UniRef100_W5D6R4	Isocitrate dehydrogenase [NADP] n=3 Tax=Triticum TaxID=4564 RepID=W5D6R4_WHEAT	1
126	2	2	10.49	10.49	10.49	UniRef100_W5D522	SKP1-like protein n=1 Tax=Triticum aestivum TaxID=4565 RepID=W5D522_WHEAT	1
127	2	2	7.5	7.5	7.5	UniRef100_W5D067	Ribosomal_S7 domain-containing protein n=1 Tax=Triticum aestivum TaxID=4565 RepID=W5D067_WHEAT	1
128	2	2	11.76	11.76	11.76	UniRef100_W4ZXM1	LEA-like protein 2 n=2 Tax=Triticum TaxID=4564 RepID=W4ZXM1_WHEAT	1
129	2	2	2.434	2.434	2.434	UniRef100_T1M2D2	Uncharacterized protein n=1 Tax=Triticum urartu TaxID=4572 RepID=T1M2D2_TRIUA	1
130	2	2	10.53	10.53	10.53	UniRef100_R7W3S7	VOC domain-containing protein n=1 Tax=Aegilops tauschii TaxID=37682 RepID=R7W3S7_AEGTA	1
131	2	2	16.46	16.46	16.46	UniRef100_Q9LWT2	Os06g0114500 protein n=9 Tax=Oryza TaxID=4527 RepID=Q9LWT2_ORYSJ	1
132	2	2	7.08	7.08	7.08	UniRef100_Q9FYY4	Germin-like protein n=1 Tax=Hordeum vulgare TaxID=4513 RepID=Q9FYY4_HORVU	1
133	2	2	20.66	20.66	20.66	UniRef100_Q9FRT3	Thioredoxin h n=1 Tax=Oryza sativa subsp. japonica TaxID=39947 RepID=Q9FRT3_ORYSJ	1
134	2	2	4.365	4.365	4.365	UniRef100_Q7XND5	Aspergillus nuclease S(1) n=1 Tax=Oryza sativa subsp. japonica TaxID=39947 RepID=Q7XND5_ORYSJ	1
135	2	2	11.34	11.34	11.34	UniRef100_Q7XDY1	Expressed protein n=1 Tax=Oryza sativa subsp. japonica TaxID=39947 RepID=Q7XDY1_ORYSJ	1
136	2	2	9.877	9.877	9.877	UniRef100_Q7X9K9	Dynamin like Pr6(ADL6) (Fragment) n=1 Tax=Triticum aestivum TaxID=4565 RepID=Q7X9K9_WHEAT	1
137	2	2	13.95	13.95	13.95	UniRef100_Q7X9K4	S28 ribosomal protein (Fragment) n=1 Tax=Triticum aestivum TaxID=4565 RepID=Q7X9K4_WHEAT	1
138	2	2	14.55	14.55	14.55	UniRef100_Q7FAM9	V-type proton ATPase subunit G n=9 Tax=Oryza TaxID=4527 RepID=Q7FAM9_ORYSJ	2
139	2	2	5.181	5.181	5.181	UniRef100_Q6Z4W7	Os08g0273300 protein n=1 Tax=Oryza sativa subsp. japonica TaxID=39947 RepID=Q6Z4W7_ORYSJ	1
140	2	2	3.382	3.382	3.382	UniRef100_Q6Z2Z4	Eukaryotic initiation factor 4A-3 n=9 Tax=Poaceae TaxID=4479 RepID=IF4A3_ORYSJ	1
141	2	2	2.339	2.339	2.339	UniRef100_Q6YZX6	Putative aconitate hydratase, cytoplasmic n=1 Tax=Oryza sativa subsp. japonica TaxID=39947 RepID=ACOC_ORYSJ	1
142	2	2	2.725	2.725	2.725	UniRef100_Q6YVI0	Ornithine transcarbamylase n=5 Tax=Oryza TaxID=4527 RepID=Q6YVI0_ORYSJ	1
143	2	2	2.161	2.161	2.161	UniRef100_Q67TM4	ATP synthase subunit alpha n=1 Tax=Oryza sativa subsp. japonica TaxID=39947 RepID=Q67TM4_ORYSJ	1
144	2	2	4.494	4.494	4.494	UniRef100_Q5MD11	Glutamine synthetase n=1 Tax=Saccharum officinarum TaxID=4547 RepID=Q5MD11_SACOF	1
145	2	2	4.036	4.036	4.036	UniRef100_Q42971	Enolase n=4 Tax=Oryza sativa TaxID=4530 RepID=ENO_ORYSJ	1
146	2	2	2.712	2.712	2.712	UniRef100_Q41534	ATP synthase subunit beta n=1 Tax=Triticum aestivum TaxID=4565 RepID=Q41534_WHEAT	1
147	2	2	15.09	15.09	15.09	UniRef100_Q2QNG6	Membrane magnesium transporter n=7 Tax=Oryza TaxID=4527 RepID=Q2QNG6_ORYSJ	1
148	2	2	21.92	21.92	21.92	UniRef100_P69555	Photosystem II reaction center protein H n=210 Tax=BOP clade TaxID=359160 RepID=PSBH_WHEAT	1
149	2	2	5.598	5.598	5.598	UniRef100_N1R206	Desiccation protectant Lea14-like protein n=1 Tax=Aegilops tauschii TaxID=37682 RepID=N1R206_AEGTA	1
150	2	2	4.428	4.428	4.428	UniRef100_M8CFQ9	Uncharacterized protein n=1 Tax=Aegilops tauschii TaxID=37682 RepID=M8CFQ9_AEGTA	1
151	2	2	6.936	6.936	6.936	UniRef100_M8BLW7	Superoxide dismutase n=1 Tax=Aegilops tauschii TaxID=37682 RepID=M8BLW7_AEGTA	1
152	2	2	1.163	1.163	1.163	UniRef100_M8BLL3	Pyruvate, phosphate dikinase n=3 Tax=Aegilops tauschii TaxID=37682 RepID=M8BLL3_AEGTA	1
153	2	2	1.288	1.288	1.288	UniRef100_M8ALL6	RuBisCO large subunit-binding protein subunit beta, chloroplastic n=6 Tax=Aegilops tauschii TaxID=37682 RepID=M8ALL6_AEGTA	1
154	2	2	6.364	6.364	6.364	UniRef100_M8A855	Peptidyl-prolyl cis-trans isomerase n=1 Tax=Triticum urartu TaxID=4572 RepID=M8A855_TRIUA	1
155	2	2	2.88	2.88	2.88	UniRef100_M8A0I0	Fructokinase-2 n=1 Tax=Triticum urartu TaxID=4572 RepID=M8A0I0_TRIUA	1
156	2	2	21.31	21.31	21.31	UniRef100_M7ZXI3	Uncharacterized protein n=1 Tax=Triticum urartu TaxID=4572 RepID=M7ZXI3_TRIUA	1
157	2	2	3.836	3.836	3.836	UniRef100_M7ZD36	DUF89 domain-containing protein n=9 Tax=Triticinae TaxID=1648030 RepID=M7ZD36_TRIUA	1
158	2	2	5.667	5.667	5.667	UniRef100_M7ZD16	Hydroxyisourate hydrolase n=1 Tax=Triticum urartu TaxID=4572 RepID=M7ZD16_TRIUA	1
159	2	2	15.49	15.49	15.49	UniRef100_M7YGF5	Subtilisin-chymotrypsin inhibitor-2A n=1 Tax=Triticum urartu TaxID=4572 RepID=M7YGF5_TRIUA	1
160	2	2	12.22	12.22	12.22	UniRef100_K3ZYH9	Uncharacterized protein n=2 Tax=Setaria TaxID=4554 RepID=K3ZYH9_SETIT	1
161	2	2	8.609	8.609	8.609	UniRef100_I1R1B3	Barwin domain-containing protein n=1 Tax=Oryza glaberrima TaxID=4538 RepID=I1R1B3_ORYGL	1
162	2	2	6.977	6.977	6.977	UniRef100_I1HWJ6	Peptidyl-prolyl cis-trans isomerase n=2 Tax=Brachypodium TaxID=15367 RepID=I1HWJ6_BRADI	1
163	2	2	5.021	5.021	5.021	UniRef100_I1H7J7	SHSP domain-containing protein n=1 Tax=Brachypodium distachyon TaxID=15368 RepID=I1H7J7_BRADI	1
164	2	2	6.552	6.552	6.552	UniRef100_I1H2B8	Prohibitin n=1 Tax=Brachypodium distachyon TaxID=15368 RepID=I1H2B8_BRADI	1
165	2	2	3.681	3.681	3.681	UniRef100_I1GL04	Uncharacterized protein n=1 Tax=Brachypodium distachyon TaxID=15368 RepID=I1GL04_BRADI	1
166	2	2	18.64	18.64	18.64	UniRef100_G3DQE2	Chitinase (Fragment) n=1 Tax=Lolium perenne TaxID=4522 RepID=G3DQE2_LOLPR	1
167	2	2	2.397	2.397	2.397	UniRef100_F2X322	Gamma-gliadin n=1 Tax=Triticum aestivum TaxID=4565 RepID=F2X322_WHEAT	1
168	2	2	4.557	4.557	4.557	UniRef100_F2EDR4	Predicted protein (Fragment) n=1 Tax=Hordeum vulgare subsp. vulgare TaxID=112509 RepID=F2EDR4_HORVV	1
169	2	2	2.864	2.864	2.864	UniRef100_F2E9C4	Predicted protein n=2 Tax=Hordeum vulgare subsp. vulgare TaxID=112509 RepID=F2E9C4_HORVV	1
170	2	2	7.143	7.143	7.143	UniRef100_B6UH67	Late embryogenesis abundant protein D-34 n=2 Tax=Zea mays TaxID=4577 RepID=B6UH67_MAIZE	1
171	2	2	11.19	11.19	11.19	UniRef100_A0A6G1CKE4	Uncharacterized protein n=1 Tax=Oryza meyeriana var. granulata TaxID=110450 RepID=A0A6G1CKE4_9ORYZ	1
172	2	2	6.395	6.395	6.395	UniRef100_A0A5J9VJW0	WHy domain-containing protein n=1 Tax=Eragrostis curvula TaxID=38414 RepID=A0A5J9VJW0_9POAL	1
173	2	2	5.263	5.263	5.263	UniRef100_A0A5J9VI57	Glutathione transferase n=1 Tax=Eragrostis curvula TaxID=38414 RepID=A0A5J9VI57_9POAL	1
174	2	2	2.985	2.985	2.985	UniRef100_A0A5J9VH10	Uncharacterized protein n=1 Tax=Eragrostis curvula TaxID=38414 RepID=A0A5J9VH10_9POAL	1
175	2	2	2.381	2.381	2.381	UniRef100_A0A5J9V5V6	Uncharacterized protein (Fragment) n=1 Tax=Eragrostis curvula TaxID=38414 RepID=A0A5J9V5V6_9POAL	1
176	2	2	9.375	9.375	9.375	UniRef100_A0A5J9T3U9	Uncharacterized protein (Fragment) n=1 Tax=Eragrostis curvula TaxID=38414 RepID=A0A5J9T3U9_9POAL	1
177	2	2	7.143	7.143	7.143	UniRef100_A0A446LXG9	Uncharacterized protein n=1 Tax=Triticum turgidum subsp. durum TaxID=4567 RepID=A0A446LXG9_TRITD	1
178	2	2	6.18	6.18	6.18	UniRef100_A0A3L6T5F4	Uncharacterized protein n=1 Tax=Panicum miliaceum TaxID=4540 RepID=A0A3L6T5F4_PANMI	1
179	2	2	2.89	2.89	2.89	UniRef100_A0A3L6SHY6	Cytokinin dehydrogenase n=1 Tax=Panicum miliaceum TaxID=4540 RepID=A0A3L6SHY6_PANMI	1
180	2	2	5.013	5.013	5.013	UniRef100_A0A3B6R9U4	Lipase_GDSL domain-containing protein n=2 Tax=Triticum TaxID=4564 RepID=A0A3B6R9U4_WHEAT	1
181	2	2	4.573	4.573	4.573	UniRef100_A0A3B6QP50	Aldo_ket_red domain-containing protein n=3 Tax=Triticinae TaxID=1648030 RepID=A0A3B6QP50_WHEAT	1
182	2	2	6.436	6.436	6.436	UniRef100_A0A3B6GV05	Phytocyanin domain-containing protein n=3 Tax=Triticinae TaxID=1648030 RepID=A0A3B6GV05_WHEAT	1
183	2	2	1.774	1.774	1.774	UniRef100_A0A3B6C1R6	Amine oxidase n=2 Tax=Triticum TaxID=4564 RepID=A0A3B6C1R6_WHEAT	1
184	2	2	9.211	9.211	9.211	UniRef100_A0A2H4MT40	Heat shock protein 17.9 n=1 Tax=Festuca arundinacea TaxID=4606 RepID=A0A2H4MT40_FESAR	1
185	2	2	10.88	10.88	10.88	UniRef100_A0A0Q3G9F9	Uncharacterized protein n=1 Tax=Brachypodium distachyon TaxID=15368 RepID=A0A0Q3G9F9_BRADI	1
186	2	2	8.176	8.176	8.176	UniRef100_A0A0P0V386	Os01g0501850 protein n=1 Tax=Oryza sativa subsp. japonica TaxID=39947 RepID=A0A0P0V386_ORYSJ	1
187	2	2	2.29	2.29	2.29	UniRef100_A0A0E0DTK2	Uncharacterized protein n=1 Tax=Oryza meridionalis TaxID=40149 RepID=A0A0E0DTK2_9ORYZ	1
188	2	2	6.25	6.25	6.25	UniRef100_A0A0D9WPZ0	Uncharacterized protein n=1 Tax=Leersia perrieri TaxID=77586 RepID=A0A0D9WPZ0_9ORYZ	1
189	2	2	3.892	3.892	3.892	UniRef100_A0A0D9VA42	Uncharacterized protein n=1 Tax=Leersia perrieri TaxID=77586 RepID=A0A0D9VA42_9ORYZ	1
190	2	2	1.477	1.477	1.477	UniRef100_A0A0D3H0H8	Uncharacterized protein n=1 Tax=Oryza barthii TaxID=65489 RepID=A0A0D3H0H8_9ORYZ	1
191	2	2	6.306	6.306	6.306	UniRef100_A0A0A9P346	Uncharacterized protein n=1 Tax=Arundo donax TaxID=35708 RepID=A0A0A9P346_ARUDO	1
192	2	2	13.51	13.51	13.51	UniRef100_A0A0A9D5M8	Peptidyl-prolyl cis-trans isomerase n=1 Tax=Arundo donax TaxID=35708 RepID=A0A0A9D5M8_ARUDO	1
193	2	2	7.368	7.368	7.368	UniRef100_A0A0A9CPG5	Prefoldin subunit 3 n=1 Tax=Arundo donax TaxID=35708 RepID=A0A0A9CPG5_ARUDO	1
195	1.78	2.27	21.15	17.62	7.489	UniRef100_M8BB60	Prohibitin n=1 Tax=Aegilops tauschii TaxID=37682 RepID=M8BB60_AEGTA	1
196	1.68	1.96	4.167	4.167	4.167	UniRef100_Q0E484	Os02g0131300 protein n=5 Tax=Oryza TaxID=4527 RepID=Q0E484_ORYSJ	1
197	1.52	1.8	15.13	15.13	15.13	UniRef100_I1GRB8	Superoxide dismutase [Cu-Zn] n=1 Tax=Brachypodium distachyon TaxID=15368 RepID=I1GRB8_BRADI	1
198	1.5	1.82	14.05	3.922	3.922	UniRef100_M7ZHJ4	NADH-cytochrome b5 reductase n=1 Tax=Triticum urartu TaxID=4572 RepID=M7ZHJ4_TRIUA	1
199	1.43	1.7	6.667	6.667	6.667	UniRef100_J3KW63	Uncharacterized protein n=1 Tax=Oryza brachyantha TaxID=4533 RepID=J3KW63_ORYBR	1
200	1.42	1.7	7.08	7.08	7.08	UniRef100_A0A165FYR3	GST n=1 Tax=Lolium perenne TaxID=4522 RepID=A0A165FYR3_LOLPR	1
201	1.4	1.68	33.72	33.72	33.72	UniRef100_A0A0D9W8K2	Mitochondrial import inner membrane translocase subunit n=1 Tax=Leersia perrieri TaxID=77586 RepID=A0A0D9W8K2_9ORYZ	2
202	1.36	1.64	2.161	2.161	2.161	UniRef100_Q40025	4-hydroxy-7-methoxy-3-oxo-3,4-dihydro-2H-1,4-benzoxazin-2-yl glucosidebeta-D-glucosidase n=1 Tax=Hordeum vulgare TaxID=4513 RepID=Q40025_HORVU	1
203	1.35	1.62	8.73	8.73	8.73	UniRef100_R7W3W0	Cytochrome b-c1 complex subunit 7 n=1 Tax=Aegilops tauschii TaxID=37682 RepID=R7W3W0_AEGTA	1
204	1.35	1.62	1.896	1.896	1.896	UniRef100_C0PCZ4	Vacuolar-sorting receptor 1 n=1 Tax=Zea mays TaxID=4577 RepID=C0PCZ4_MAIZE	1
205	1.34	1.62	7.981	7.981	7.981	UniRef100_Q84T63	Expressed protein n=2 Tax=Oryza sativa subsp. japonica TaxID=39947 RepID=Q84T63_ORYSJ	1
206	1.34	1.62	6.587	6.587	6.587	UniRef100_A0A5J9V9I1	AAI domain-containing protein (Fragment) n=1 Tax=Eragrostis curvula TaxID=38414 RepID=A0A5J9V9I1_9POAL	1
208	1.31	5.15	29.24	28.65	28.65	UniRef100_I1HLK3	Usp domain-containing protein n=1 Tax=Brachypodium distachyon TaxID=15368 RepID=I1HLK3_BRADI	4
209	1.29	1.59	4.215	4.215	4.215	UniRef100_A0A446WXY1	Fe2OG dioxygenase domain-containing protein n=1 Tax=Triticum turgidum subsp. durum TaxID=4567 RepID=A0A446WXY1_TRITD	1
210	1.27	1.56	12.62	5.607	5.607	UniRef100_K7AKS5	Uncharacterized protein (Fragment) n=4 Tax=Phleum pratense TaxID=15957 RepID=K7AKS5_PHLPR	1
216	1.34	1.62	6.587	6.587	6.587	UniRef100_A0A5J9V9I1	AAI domain-containing protein (Fragment) n=1 Tax=Eragrostis curvula TaxID=38414 RepID=A0A5J9V9I1_9POAL	1
Dobson
N	Unused	Total	%Cov	%Cov(50)	%Cov(95)	Accession	Name	Peptides(95%)
2	11.97	11.97	66.06	66.06	61.47	UniRef100_A0A446M0K7	Peroxiredoxin n=1 Tax=Triticum turgidum subsp. durum TaxID=4567 RepID=A0A446M0K7_TRITD	7
3	9.16	9.16	47.19	47.19	47.19	UniRef100_A0A3S6CQ22	FT05 n=1 Tax=Lolium perenne TaxID=4522 RepID=A0A3S6CQ22_LOLPR	6
5	8.37	8.38	14.11	14.11	10.83	UniRef100_A0A5J9T5H8	Malate dehydrogenase n=1 Tax=Eragrostis curvula TaxID=38414 RepID=A0A5J9T5H8_9POAL	4
6	8.05	8.05	31.33	30.12	30.12	UniRef100_A0A2P1AAV9	Universal stress protein n=1 Tax=Festuca arundinacea TaxID=4606 RepID=A0A2P1AAV9_FESAR	5
7	7.29	7.29	15.41	11.64	11.64	UniRef100_I1IXC1	Uncharacterized protein n=1 Tax=Brachypodium distachyon TaxID=15368 RepID=I1IXC1_BRADI	4
8	6.9	6.91	39.87	33.99	22.22	UniRef100_P0C073	Ubiquitin-NEDD8-like protein RUB1 n=1 Tax=Deschampsia antarctica TaxID=159298 RepID=RUB1_DESAN	3
9	6.12	8.44	20.91	16.36	12.27	UniRef100_I1GRW3	Peroxiredoxin n=1 Tax=Brachypodium distachyon TaxID=15368 RepID=I1GRW3_BRADI	4
10	6	6	22.43	22.43	22.43	UniRef100_A0A287SBU9	SMP domain-containing protein n=1 Tax=Hordeum vulgare subsp. vulgare TaxID=112509 RepID=A0A287SBU9_HORVV	4
11	5.77	5.8	33.56	33.56	33.56	UniRef100_W5EIR1	Calmodulin n=4 Tax=Mesangiospermae TaxID=1437183 RepID=W5EIR1_WHEAT	3
12	5.6	5.61	8.941	8.941	7.765	UniRef100_K4A5T0	Beta-galactosidase n=1 Tax=Setaria italica TaxID=4555 RepID=K4A5T0_SETIT	5
13	5.32	5.33	12.55	12.55	10.62	UniRef100_P12615	12S seed storage globulin 1 n=1 Tax=Avena sativa TaxID=4498 RepID=SSG1_AVESA	4
14	5.28	5.3	13.75	10.78	5.121	UniRef100_M0XJL4	UDP-arabinopyranose mutase n=2 Tax=Hordeum vulgare TaxID=4513 RepID=M0XJL4_HORVV	2
15	5.27	5.28	27.33	27.33	27.33	UniRef100_I1I4X0	Uncharacterized protein n=1 Tax=Brachypodium distachyon TaxID=15368 RepID=I1I4X0_BRADI	3
16	5.22	5.26	13.22	10.72	10.72	UniRef100_P12783	Phosphoglycerate kinase, cytosolic n=1 Tax=Triticum aestivum TaxID=4565 RepID=PGKY_WHEAT	3
17	5.1	5.14	13.99	8.159	8.159	UniRef100_A0A3B6QDI1	Uncharacterized protein n=2 Tax=Triticinae TaxID=1648030 RepID=A0A3B6QDI1_WHEAT	3
18	5.03	5.08	16.02	11.72	7.031	UniRef100_Q93XQ8	Protein disulfide-isomerase n=2 Tax=Triticum TaxID=4564 RepID=Q93XQ8_WHEAT	3
19	4.97	4.99	8.675	8.675	5.783	UniRef100_M7Z1Z4	Serpin-Z2B n=1 Tax=Triticum urartu TaxID=4572 RepID=M7Z1Z4_TRIUA	3
21	4.4	4.41	10.43	10.43	8.465	UniRef100_Q401N7	Aspartic proteinase n=1 Tax=Triticum aestivum TaxID=4565 RepID=Q401N7_WHEAT	3
22	4.39	4.41	5.564	5.564	3.91	UniRef100_R9W924	ER molecular chaperone n=1 Tax=Triticum aestivum TaxID=4565 RepID=R9W924_WHEAT	2
23	4.33	4.34	21.31	8.811	7.172	UniRef100_I1GTP8	Beta-amylase n=11 Tax=Brachypodium TaxID=15367 RepID=I1GTP8_BRADI	4
24	4.22	4.27	11.73	11.73	7.821	UniRef100_W5D5L4	Fructose-bisphosphate aldolase n=4 Tax=Triticinae TaxID=1648030 RepID=W5D5L4_WHEAT	2
25	4.17	4.18	16.52	11.3	11.3	UniRef100_N1QPE1	GTP-binding protein SAR1A n=2 Tax=Aegilops tauschii TaxID=37682 RepID=N1QPE1_AEGTA	2
26	4.09	4.1	7.853	5.153	5.153	UniRef100_Q43223	Sucrose synthase n=2 Tax=Triticum aestivum TaxID=4565 RepID=Q43223_WHEAT	3
27	4.04	4.08	54.1	29.51	29.51	UniRef100_A0A341YDG0	NTF2 domain-containing protein n=2 Tax=Triticinae TaxID=1648030 RepID=A0A341YDG0_WHEAT	2
28	4.01	4.01	6.091	6.091	6.091	UniRef100_A0A5J9WDS6	SERPIN domain-containing protein n=1 Tax=Eragrostis curvula TaxID=38414 RepID=A0A5J9WDS6_9POAL	3
29	4	4	11.11	11.11	10.58	UniRef100_I1GPB7	Uncharacterized protein n=1 Tax=Brachypodium distachyon TaxID=15368 RepID=I1GPB7_BRADI	3
30	4	4	20	14.84	14.84	UniRef100_A0A446M452	Phytocyanin domain-containing protein n=1 Tax=Triticum turgidum subsp. durum TaxID=4567 RepID=A0A446M452_TRITD	2
31	4	4	21.01	21.01	21.01	UniRef100_T1WIP3	Dimeric alpha-amylase inhibitor n=1 Tax=Elymus grandis TaxID=293722 RepID=T1WIP3_9POAL	2
32	4	4	4.454	4.454	4.454	UniRef100_Q6YZX6	Putative aconitate hydratase, cytoplasmic n=1 Tax=Oryza sativa subsp. japonica TaxID=39947 RepID=ACOC_ORYSJ	2
33	4	4	12.16	12.16	12.16	UniRef100_M7ZJ41	Uncharacterized protein n=3 Tax=Triticum TaxID=4564 RepID=M7ZJ41_TRIUA	3
34	4	4	24.32	24.32	24.32	UniRef100_I1HA58	NADH dehydrogenase [ubiquinone] 1 beta subcomplex subunit 7 n=1 Tax=Brachypodium distachyon TaxID=15368 RepID=I1HA58_BRADI	2
35	3.92	3.96	15.47	15.47	15.47	UniRef100_M7Z605	Putative calcium-binding protein CML49 n=1 Tax=Triticum urartu TaxID=4572 RepID=M7Z605_TRIUA	2
36	3.86	3.92	12.42	9.15	9.15	UniRef100_Q6L5L7	Embryonic abundant protein n=1 Tax=Bromus inermis TaxID=15371 RepID=Q6L5L7_BROIN	3
37	3.85	3.92	6.912	6.912	6.912	UniRef100_P93616	Polyadenylate-binding protein n=1 Tax=Triticum aestivum TaxID=4565 RepID=P93616_WHEAT	2
38	3.6	3.75	16.49	16.49	16.49	UniRef100_H2DQF4	Late embryogenesis abundant protein 1 n=1 Tax=Deschampsia antarctica TaxID=159298 RepID=H2DQF4_DESAN	2
39	3.53	3.67	39.29	39.29	26.79	UniRef100_R7W4S0	Endogenous alpha-amylase/subtilisin inhibitor n=1 Tax=Aegilops tauschii TaxID=37682 RepID=R7W4S0_AEGTA	2
40	3.52	3.59	21.8	21.8	21.8	UniRef100_R7W3S7	VOC domain-containing protein n=1 Tax=Aegilops tauschii TaxID=37682 RepID=R7W3S7_AEGTA	2
41	3.52	3.57	18.31	18.31	18.31	UniRef100_I1HMD7	Uncharacterized protein n=1 Tax=Brachypodium distachyon TaxID=15368 RepID=I1HMD7_BRADI	2
42	3.51	3.57	21.25	21.25	21.25	UniRef100_K7AKZ9	Enolase_N domain-containing protein (Fragment) n=1 Tax=Phleum pratense TaxID=15957 RepID=K7AKZ9_PHLPR	2
43	3.49	3.56	27.31	17.62	17.62	UniRef100_M8BB60	Prohibitin n=1 Tax=Aegilops tauschii TaxID=37682 RepID=M8BB60_AEGTA	2
44	3.44	5.52	14.29	10.48	10.48	UniRef100_A0A6G1C245	Uncharacterized protein n=1 Tax=Oryza meyeriana var. granulata TaxID=110450 RepID=A0A6G1C245_9ORYZ	3
45	3.27	3.33	7.383	7.383	7.383	UniRef100_A0A0A9G655	Uncharacterized protein n=1 Tax=Arundo donax TaxID=35708 RepID=A0A0A9G655_ARUDO	2
46	3.18	3.31	8.687	6.757	5.212	UniRef100_A0A453E2W4	DUF1421 domain-containing protein n=4 Tax=Aegilops tauschii TaxID=37682 RepID=A0A453E2W4_AEGTS	2
47	3.17	3.25	29	28	28	UniRef100_I1GRU5	Uncharacterized protein n=1 Tax=Brachypodium distachyon TaxID=15368 RepID=I1GRU5_BRADI	2
48	3.15	3.3	18.18	14.46	14.46	UniRef100_I4EP61	Avenin (Fragment) n=1 Tax=Avena murphyi TaxID=37663 RepID=I4EP61_9POAL	4
48	2.04	2.61	30.46	25.89	25.89	UniRef100_G8ZCU8	Avenin protein (Fragment) n=1 Tax=Avena clauda TaxID=83523 RepID=G8ZCU8_9POAL	15
49	3.07	3.13	13.65	13.65	8.434	UniRef100_R7W9M2	Putative aquaporin TIP3-1 n=1 Tax=Aegilops tauschii TaxID=37682 RepID=R7W9M2_AEGTA	2
51	2.87	2.99	18.31	18.31	18.31	UniRef100_M7YGF5	Subtilisin-chymotrypsin inhibitor-2A n=1 Tax=Triticum urartu TaxID=4572 RepID=M7YGF5_TRIUA	2
52	2.68	2.74	6.145	6.145	3.073	UniRef100_F2D7C7	Predicted protein n=1 Tax=Hordeum vulgare subsp. vulgare TaxID=112509 RepID=F2D7C7_HORVV	1
53	2.68	2.73	12.29	12.29	11.17	UniRef100_Q9XFD0	ABA-inducible protein WRAB1 n=1 Tax=Triticum aestivum TaxID=4565 RepID=Q9XFD0_WHEAT	1
54	2.57	2.61	8.725	5.145	2.685	UniRef100_U5S8M6	Elongation factor 1-alpha n=1 Tax=Dendrocalamus latiflorus TaxID=257763 RepID=U5S8M6_DENLA	1
55	2.43	2.52	16.52	16.52	5.217	UniRef100_Q43209	Protein-L-isoaspartate O-methyltransferase n=2 Tax=Triticinae TaxID=1648030 RepID=PIMT_WHEAT	1
56	2.39	2.41	4.719	4.719	2.472	UniRef100_A0A0D9VE58	Uncharacterized protein n=1 Tax=Leersia perrieri TaxID=77586 RepID=A0A0D9VE58_9ORYZ	1
57	2.38	2.41	3.044	3.044	1.674	UniRef100_M7ZPC7	Heat shock cognate 70 kDa protein n=1 Tax=Triticum urartu TaxID=4572 RepID=M7ZPC7_TRIUA	1
58	2.34	2.45	37.23	28.72	28.72	UniRef100_Q6L5L8	Embryonic abundant protein n=1 Tax=Bromus inermis TaxID=15371 RepID=Q6L5L8_BROIN	2
59	2.33	2.36	5.589	3.927	1.662	UniRef100_M4YUX8	Cytochrome c oxidase subunit 1 n=1 Tax=Lolium perenne TaxID=4522 RepID=M4YUX8_LOLPR	1
60	2.21	2.31	17.11	17.11	8.553	UniRef100_D2DSG2	Superoxide dismutase [Cu-Zn] n=1 Tax=Deschampsia antarctica TaxID=159298 RepID=D2DSG2_DESAN	1
61	2.21	2.23	11.3	11.3	10.43	UniRef100_W5FIX9	Uncharacterized protein n=2 Tax=Triticinae TaxID=1648030 RepID=W5FIX9_WHEAT	1
62	2.17	2.19	3.399	3.399	1.7	UniRef100_A0A452ZS49	Uncharacterized protein n=1 Tax=Aegilops tauschii subsp. strangulata TaxID=200361 RepID=A0A452ZS49_AEGTS	1
63	2.17	2.18	33.04	33.04	9.821	UniRef100_P00068	Cytochrome c n=7 Tax=Triticeae TaxID=147389 RepID=CYC_WHEAT	1
64	2.14	2.15	23.98	8.187	8.187	UniRef100_Q93XQ6	Peptidyl-prolyl cis-trans isomerase n=3 Tax=Triticeae TaxID=147389 RepID=Q93XQ6_WHEAT	1
65	2.13	2.14	8.31	5.263	5.263	UniRef100_K7X7N3	Malate dehydrogenase n=1 Tax=Echinochloa crus-galli TaxID=90397 RepID=K7X7N3_ECHCG	1
66	2.12	2.13	32.71	12.15	12.15	UniRef100_A0A3B5XUP0	Uncharacterized protein n=1 Tax=Triticum aestivum TaxID=4565 RepID=A0A3B5XUP0_WHEAT	1
67	2.11	2.12	4.854	3.236	3.236	UniRef100_F2DL78	Predicted protein (Fragment) n=1 Tax=Hordeum vulgare subsp. vulgare TaxID=112509 RepID=F2DL78_HORVV	1
68	2.1	2.1	10.53	5.668	5.668	UniRef100_K3ZWE9	PCI domain-containing protein n=1 Tax=Setaria italica TaxID=4555 RepID=K3ZWE9_SETIT	1
69	2.09	2.1	8.397	8.397	5.598	UniRef100_N1R206	Desiccation protectant Lea14-like protein n=1 Tax=Aegilops tauschii TaxID=37682 RepID=N1R206_AEGTA	1
70	2.06	2.06	30.38	29.11	29.11	UniRef100_B9VNV3	Polyphenol oxidase (Fragment) n=1 Tax=Festuca pratensis TaxID=4608 RepID=B9VNV3_FESPR	1
71	2.05	2.06	3.601	1.524	1.524	UniRef100_Q6AVI0	Zinc finger BED domain-containing protein RICESLEEPER 2 n=2 Tax=Oryza TaxID=4527 RepID=RSLE2_ORYSJ	1
72	2.04	2.61	30.46	25.89	25.89	UniRef100_G8ZCU8	Avenin protein (Fragment) n=1 Tax=Avena clauda TaxID=83523 RepID=G8ZCU8_9POAL	15
73	2.03	2.04	5.618	3.558	3.558	UniRef100_Q6Z4E4	Methylmalonate-semialdehyde dehydrogenase (CoA acylating) n=7 Tax=Oryza TaxID=4527 RepID=Q6Z4E4_ORYSJ	1
74	2.03	2.04	6.061	3.497	3.497	UniRef100_Q0JD02	Os04g0439900 protein n=5 Tax=Oryza TaxID=4527 RepID=Q0JD02_ORYSJ	1
75	2.02	2.03	13.17	7.407	7.407	UniRef100_C3VQ52	L-ascorbate peroxidase (Fragment) n=1 Tax=Triticum aestivum TaxID=4565 RepID=C3VQ52_WHEAT	1
76	2.02	2.02	13.45	6.723	6.723	UniRef100_K7B041	Uncharacterized protein (Fragment) n=1 Tax=Phleum pratense TaxID=15957 RepID=K7B041_PHLPR	1
77	2.02	2.02	10.08	4.435	4.435	UniRef100_A0A3L6RNT8	Proteasome subunit alpha type n=1 Tax=Panicum miliaceum TaxID=4540 RepID=A0A3L6RNT8_PANMI	1
78	2.01	2.01	8.279	3.268	3.268	UniRef100_M8CV71	3-ketoacyl-CoA thiolase 2, peroxisomal n=2 Tax=Aegilops tauschii TaxID=37682 RepID=M8CV71_AEGTA	1
79	2	6.05	29.82	28.65	28.65	UniRef100_I1HLK3	Usp domain-containing protein n=1 Tax=Brachypodium distachyon TaxID=15368 RepID=I1HLK3_BRADI	4
80	2	5.8	33.56	33.56	33.56	UniRef100_P04464	Calmodulin n=1 Tax=Triticum aestivum TaxID=4565 RepID=CALM_WHEAT	3
81	2	4	12.55	12.55	12.55	UniRef100_C5YRM9	Uncharacterized protein n=1 Tax=Sorghum bicolor TaxID=4558 RepID=C5YRM9_SORBI	3
82	2	4	19.44	19.44	19.44	UniRef100_A0A3L6SB00	NADH dehydrogenase [ubiquinone] 1 beta subcomplex subunit 7 n=3 Tax=Panicum TaxID=4539 RepID=A0A3L6SB00_PANMI	2
83	2	2.37	4.409	4.409	2.646	UniRef100_A0A2K2DDT3	Uncharacterized protein n=2 Tax=Brachypodium distachyon TaxID=15368 RepID=A0A2K2DDT3_BRADI	1
84	2	2.01	14.53	6.977	6.977	UniRef100_I1HWJ6	Peptidyl-prolyl cis-trans isomerase n=2 Tax=Brachypodium TaxID=15367 RepID=I1HWJ6_BRADI	1
85	2	2	12.5	12.5	6.452	UniRef100_I1IV21	Uncharacterized protein n=1 Tax=Brachypodium distachyon TaxID=15368 RepID=I1IV21_BRADI	2
86	2	2	16.52	8.696	8.696	UniRef100_A0A5J9WB45	Uncharacterized protein n=1 Tax=Eragrostis curvula TaxID=38414 RepID=A0A5J9WB45_9POAL	1
87	2	2	3.361	3.361	3.361	UniRef100_X0NKW0	Efflux transporter of phytosiderophore (Mugineic acids) n=1 Tax=Zea mays TaxID=4577 RepID=X0NKW0_MAIZE	1
88	2	2	14.71	14.71	14.71	UniRef100_W5G5Q1	Cytochrome b5 heme-binding domain-containing protein n=4 Tax=Triticeae TaxID=147389 RepID=W5G5Q1_WHEAT	1
89	2	2	10.49	10.49	10.49	UniRef100_W5D522	SKP1-like protein n=1 Tax=Triticum aestivum TaxID=4565 RepID=W5D522_WHEAT	1
90	2	2	6.618	6.618	6.618	UniRef100_W5D4R0	Uncharacterized protein n=2 Tax=Triticum TaxID=4564 RepID=W5D4R0_WHEAT	2
91	2	2	7.5	7.5	7.5	UniRef100_W5D067	Ribosomal_S7 domain-containing protein n=1 Tax=Triticum aestivum TaxID=4565 RepID=W5D067_WHEAT	1
92	2	2	18	18	18	UniRef100_W5C732	Uncharacterized protein n=3 Tax=Triticinae TaxID=1648030 RepID=W5C732_WHEAT	1
93	2	2	8.092	8.092	8.092	UniRef100_T1NNN3	Uncharacterized protein n=1 Tax=Triticum urartu TaxID=4572 RepID=T1NNN3_TRIUA	1
94	2	2	1.495	1.495	1.495	UniRef100_T1NA04	Protein kinase domain-containing protein n=1 Tax=Triticum urartu TaxID=4572 RepID=T1NA04_TRIUA	1
95	2	2	15.13	15.13	15.13	UniRef100_S4TKI5	Superoxide dismutase [Cu-Zn] n=1 Tax=Saccharum hybrid cultivar GT28 TaxID=1214490 RepID=S4TKI5_9POAL	1
96	2	2	12.94	12.94	12.94	UniRef100_R7WFJ0	Uncharacterized protein n=1 Tax=Aegilops tauschii TaxID=37682 RepID=R7WFJ0_AEGTA	1
97	2	2	16.46	16.46	16.46	UniRef100_Q9LWT2	Os06g0114500 protein n=9 Tax=Oryza TaxID=4527 RepID=Q9LWT2_ORYSJ	1
98	2	2	20.66	20.66	20.66	UniRef100_Q9FRT3	Thioredoxin h n=1 Tax=Oryza sativa subsp. japonica TaxID=39947 RepID=Q9FRT3_ORYSJ	2
99	2	2	11.5	11.5	11.5	UniRef100_Q94JS9	Glutaredoxin n=2 Tax=Deschampsia antarctica TaxID=159298 RepID=Q94JS9_DESAN	1
100	2	2	2.732	2.732	2.732	UniRef100_Q8LST6	Mitochondrial aldehyde dehydrogenase n=1 Tax=Secale cereale TaxID=4550 RepID=Q8LST6_SECCE	1
101	2	2	0.4741	0.4741	0.4741	UniRef100_Q8LRK2	Acetyl-CoA carboxylase n=8 Tax=Pooideae TaxID=147368 RepID=Q8LRK2_ALOMY	1
102	2	2	14.55	14.55	14.55	UniRef100_Q7FAM9	V-type proton ATPase subunit G n=9 Tax=Oryza TaxID=4527 RepID=Q7FAM9_ORYSJ	1
103	2	2	2.222	2.222	2.222	UniRef100_Q6ZDY8	Succinate dehydrogenase [ubiquinone] flavoprotein subunit, mitochondrial n=7 Tax=Oryza TaxID=4527 RepID=SDHA_ORYSJ	1
104	2	2	4.494	4.494	4.494	UniRef100_Q5MD11	Glutamine synthetase n=1 Tax=Saccharum officinarum TaxID=4547 RepID=Q5MD11_SACOF	1
105	2	2	2.712	2.712	2.712	UniRef100_Q41534	ATP synthase subunit beta n=1 Tax=Triticum aestivum TaxID=4565 RepID=Q41534_WHEAT	1
106	2	2	15.09	15.09	15.09	UniRef100_Q2QNG6	Membrane magnesium transporter n=7 Tax=Oryza TaxID=4527 RepID=Q2QNG6_ORYSJ	1
107	2	2	8.861	8.861	8.861	UniRef100_N1QXW4	Uncharacterized protein n=1 Tax=Aegilops tauschii TaxID=37682 RepID=N1QXW4_AEGTA	1
108	2	2	8.523	8.523	8.523	UniRef100_N1QQV1	Peroxidase n=1 Tax=Aegilops tauschii TaxID=37682 RepID=N1QQV1_AEGTA	1
109	2	2	4.384	4.384	4.384	UniRef100_M8CN96	Serine hydroxymethyltransferase n=1 Tax=Aegilops tauschii TaxID=37682 RepID=M8CN96_AEGTA	1
110	2	2	4.43	4.43	4.43	UniRef100_M8BJV5	Uncharacterized protein n=2 Tax=Aegilops tauschii TaxID=37682 RepID=M8BJV5_AEGTA	1
111	2	2	4.57	4.57	4.57	UniRef100_M8B792	Copine domain-containing protein n=1 Tax=Aegilops tauschii TaxID=37682 RepID=M8B792_AEGTA	1
112	2	2	14.29	14.29	14.29	UniRef100_M8AJ16	Uncharacterized protein n=1 Tax=Triticum urartu TaxID=4572 RepID=M8AJ16_TRIUA	1
113	2	2	3.548	3.548	3.548	UniRef100_M7ZP50	Uncharacterized protein n=1 Tax=Triticum urartu TaxID=4572 RepID=M7ZP50_TRIUA	1
114	2	2	3.922	3.922	3.922	UniRef100_M7ZHJ4	NADH-cytochrome b5 reductase n=1 Tax=Triticum urartu TaxID=4572 RepID=M7ZHJ4_TRIUA	1
115	2	2	7.821	7.821	7.821	UniRef100_K6ZY04	Peptidyl-prolyl cis-trans isomerase (Fragment) n=1 Tax=Phleum pratense TaxID=15957 RepID=K6ZY04_PHLPR	1
116	2	2	4.717	4.717	4.717	UniRef100_K3YJN4	Germin-like protein n=3 Tax=Setaria TaxID=4554 RepID=K3YJN4_SETIT	1
117	2	2	1.129	1.129	1.129	UniRef100_K3XV70	Uncharacterized protein n=1 Tax=Setaria italica TaxID=4555 RepID=K3XV70_SETIT	1
118	2	2	3.436	3.436	3.436	UniRef100_I1I0X2	Glyoxalase I n=1 Tax=Brachypodium distachyon TaxID=15368 RepID=I1I0X2_BRADI	1
119	2	2	4.557	4.557	4.557	UniRef100_F2EDR4	Predicted protein (Fragment) n=1 Tax=Hordeum vulgare subsp. vulgare TaxID=112509 RepID=F2EDR4_HORVV	1
120	2	2	7.143	7.143	7.143	UniRef100_B6UH67	Late embryogenesis abundant protein D-34 n=2 Tax=Zea mays TaxID=4577 RepID=B6UH67_MAIZE	1
121	2	2	1.236	1.236	1.236	UniRef100_A2YZQ5	Phosphoenolpyruvate carboxylase n=1 Tax=Oryza sativa subsp. indica TaxID=39946 RepID=A2YZQ5_ORYSI	1
122	2	2	1.633	1.633	1.633	UniRef100_A0A5J9WUF1	Uncharacterized protein n=1 Tax=Eragrostis curvula TaxID=38414 RepID=A0A5J9WUF1_9POAL	1
123	2	2	12.7	12.7	12.7	UniRef100_A0A5J9W718	Cytochrome b-c1 complex subunit 7 n=1 Tax=Eragrostis curvula TaxID=38414 RepID=A0A5J9W718_9POAL	1
124	2	2	3.459	3.459	3.459	UniRef100_A0A5J9SSS1	PHD-type domain-containing protein (Fragment) n=1 Tax=Eragrostis curvula TaxID=38414 RepID=A0A5J9SSS1_9POAL	1
125	2	2	3.133	3.133	3.133	UniRef100_A0A453QA33	Uncharacterized protein n=1 Tax=Aegilops tauschii subsp. strangulata TaxID=200361 RepID=A0A453QA33_AEGTS	1
126	2	2	6.934	6.934	6.934	UniRef100_A0A446X3L6	Malectin domain-containing protein n=1 Tax=Triticum turgidum subsp. durum TaxID=4567 RepID=A0A446X3L6_TRITD	1
127	2	2	4.795	4.795	4.795	UniRef100_A0A3L6Q356	Fasciclin-like arabinogalactan protein 8 n=1 Tax=Panicum miliaceum TaxID=4540 RepID=A0A3L6Q356_PANMI	1
128	2	2	1.749	1.749	1.749	UniRef100_A0A3L6PAL8	Aconitate hydratase n=1 Tax=Panicum miliaceum TaxID=4540 RepID=A0A3L6PAL8_PANMI	1
129	2	2	5.013	5.013	5.013	UniRef100_A0A3B6R9U4	Lipase_GDSL domain-containing protein n=2 Tax=Triticum TaxID=4564 RepID=A0A3B6R9U4_WHEAT	1
130	2	2	6.436	6.436	6.436	UniRef100_A0A3B6GV05	Phytocyanin domain-containing protein n=3 Tax=Triticinae TaxID=1648030 RepID=A0A3B6GV05_WHEAT	1
131	2	2	8.182	8.182	8.182	UniRef100_A0A1E5VXF3	Protein MOTHER of FT and TFL1-like protein 1 n=1 Tax=Dichanthelium oligosanthes TaxID=888268 RepID=A0A1E5VXF3_9POAL	1
132	2	2	10.88	10.88	10.88	UniRef100_A0A0Q3G9F9	Uncharacterized protein n=1 Tax=Brachypodium distachyon TaxID=15368 RepID=A0A0Q3G9F9_BRADI	1
133	2	2	2.171	2.171	2.171	UniRef100_A0A0E0BY25	Homoserine dehydrogenase n=1 Tax=Oryza meridionalis TaxID=40149 RepID=A0A0E0BY25_9ORYZ	1
134	2	2	14.67	14.67	14.67	UniRef100_A0A0A9G1E4	Uncharacterized protein n=1 Tax=Arundo donax TaxID=35708 RepID=A0A0A9G1E4_ARUDO	1
135	2	2	13.51	13.51	13.51	UniRef100_A0A0A9D5M8	Peptidyl-prolyl cis-trans isomerase n=1 Tax=Arundo donax TaxID=35708 RepID=A0A0A9D5M8_ARUDO	1
136	1.85	2.1	7.055	7.055	3.681	UniRef100_I1GL04	Uncharacterized protein n=1 Tax=Brachypodium distachyon TaxID=15368 RepID=I1GL04_BRADI	1
137	1.85	2	3.289	3.289	3.289	UniRef100_Q8L5C6	Xylanase inhibitor protein 1 n=6 Tax=Triticinae TaxID=1648030 RepID=XIP1_WHEAT	1
138	1.83	2	22.42	7.273	7.273	UniRef100_A0A6G1EH96	Usp domain-containing protein n=1 Tax=Oryza meyeriana var. granulata TaxID=110450 RepID=A0A6G1EH96_9ORYZ	1
139	1.8	2.01	4.506	2.6	2.6	UniRef100_D8V0M4	Polyphenol oxidase n=1 Tax=Triticum aestivum TaxID=4565 RepID=D8V0M4_WHEAT	1
140	1.8	2	18.46	18.46	18.46	UniRef100_Q66LL4	Ribulose bisphosphate carboxylase small chain (Fragment) n=1 Tax=Lolium perenne TaxID=4522 RepID=Q66LL4_LOLPR	1
141	1.72	1.92	5.263	5.263	5.263	UniRef100_A0A5J9VI57	Glutathione transferase n=1 Tax=Eragrostis curvula TaxID=38414 RepID=A0A5J9VI57_9POAL	1
142	1.72	1.89	3.288	3.288	3.288	UniRef100_W8SMG8	HSP40 (Fragment) n=1 Tax=Triticum aestivum TaxID=4565 RepID=W8SMG8_WHEAT	1
143	1.71	2.01	13.33	8.889	4	UniRef100_Q8S4P7	Thaumatin-like protein n=1 Tax=Triticum aestivum TaxID=4565 RepID=Q8S4P7_WHEAT	1
144	1.7	1.89	18.18	18.18	18.18	UniRef100_Q43666	Wali6 protein n=2 Tax=Triticum TaxID=4564 RepID=Q43666_WHEAT	2
145	1.7	1.89	7.981	7.981	7.981	UniRef100_Q84T63	Expressed protein n=2 Tax=Oryza sativa subsp. japonica TaxID=39947 RepID=Q84T63_ORYSJ	1
146	1.7	1.89	7.143	7.143	7.143	UniRef100_A0A446LXG9	Uncharacterized protein n=1 Tax=Triticum turgidum subsp. durum TaxID=4567 RepID=A0A446LXG9_TRITD	1
147	1.68	1.89	13.67	7.914	7.914	UniRef100_I1HJ32	Inhibitor I9 domain-containing protein n=1 Tax=Brachypodium distachyon TaxID=15368 RepID=I1HJ32_BRADI	1
148	1.66	1.82	2.434	2.434	2.434	UniRef100_T1M2D2	Uncharacterized protein n=1 Tax=Triticum urartu TaxID=4572 RepID=T1M2D2_TRIUA	1
149	1.64	1.86	5.1	2.661	2.661	UniRef100_A0A0E0ETC4	HATPase_c domain-containing protein n=1 Tax=Oryza meridionalis TaxID=40149 RepID=A0A0E0ETC4_9ORYZ	1
150	1.63	1.96	20.55	20.55	20.55	UniRef100_A0A287Q1Q5	AAI domain-containing protein n=1 Tax=Hordeum vulgare subsp. vulgare TaxID=112509 RepID=A0A287Q1Q5_HORVV	2
151	1.61	1.8	33.72	33.72	33.72	UniRef100_A0A0D9W8K2	Mitochondrial import inner membrane translocase subunit n=1 Tax=Leersia perrieri TaxID=77586 RepID=A0A0D9W8K2_9ORYZ	2
152	1.6	1.8	1.884	1.884	1.884	UniRef100_Q6ZA75	RING-type E3 ubiquitin transferase n=2 Tax=Oryza sativa subsp. japonica TaxID=39947 RepID=Q6ZA75_ORYSJ	1
153	1.55	1.76	12.96	8.638	3.987	UniRef100_A0A287IUT9	Uncharacterized protein n=4 Tax=Hordeum vulgare subsp. vulgare TaxID=112509 RepID=A0A287IUT9_HORVV	1
154	1.55	1.75	32.08	32.08	32.08	UniRef100_A0A1E5VPX0	Uncharacterized protein n=1 Tax=Dichanthelium oligosanthes TaxID=888268 RepID=A0A1E5VPX0_9POAL	2
155	1.47	1.66	2.355	2.355	2.355	UniRef100_B6T9Q0	C2H2 transcription factor n=1 Tax=Zea mays TaxID=4577 RepID=B6T9Q0_MAIZE	1
156	1.41	1.6	4.688	4.688	4.688	UniRef100_I1IYE6	Chlorophyll a-b binding protein, chloroplastic n=1 Tax=Brachypodium distachyon TaxID=15368 RepID=I1IYE6_BRADI	1
157	1.4	1.59	12.41	12.41	12.41	UniRef100_C3TX90	Puroindoline-like protein n=1 Tax=Brachypodium sylvaticum TaxID=29664 RepID=C3TX90_BRASY	1
158	1.39	1.57	9.211	9.211	9.211	UniRef100_A0A2H4MT40	Heat shock protein 17.9 n=1 Tax=Festuca arundinacea TaxID=4606 RepID=A0A2H4MT40_FESAR	1
160	1.36	1.69	7.489	5.507	2.643	UniRef100_F2DS64	Predicted protein n=1 Tax=Hordeum vulgare subsp. vulgare TaxID=112509 RepID=F2DS64_HORVV	1
161	1.35	1.54	4.096	4.096	4.096	UniRef100_J3KWV6	NADH-cytochrome b5 reductase n=1 Tax=Oryza brachyantha TaxID=4533 RepID=J3KWV6_ORYBR	1
162	1.35	1.54	6.395	6.395	6.395	UniRef100_A0A5J9VJW0	WHy domain-containing protein n=1 Tax=Eragrostis curvula TaxID=38414 RepID=A0A5J9VJW0_9POAL	1
163	1.34	1.54	10	10	10	UniRef100_Q5I7K5	Ribosomal protein P1 n=5 Tax=Triticinae TaxID=1648030 RepID=Q5I7K5_WHEAT	1
164	1.33	1.52	2.338	2.338	2.338	UniRef100_A0A0E0LQX5	Uncharacterized protein n=1 Tax=Oryza punctata TaxID=4537 RepID=A0A0E0LQX5_ORYPU	1
Roper
N	Unused	Total	%Cov	%Cov(50)	%Cov(95)	Accession	Name	Peptides(95%)
2	14.58	14.58	65.75	61.19	51.6	UniRef100_M7Z628	Peroxiredoxin n=1 Tax=Triticum urartu TaxID=4572 RepID=M7Z628_TRIUA	9
3	12.07	12.07	13.74	10.7	9.685	UniRef100_J3MMZ8	Sucrose synthase n=1 Tax=Oryza brachyantha TaxID=4533 RepID=J3MMZ8_ORYBR	6
4	10.58	10.58	66.29	47.19	47.19	UniRef100_A0A3S6CQ22	FT05 n=1 Tax=Lolium perenne TaxID=4522 RepID=A0A3S6CQ22_LOLPR	9
5	10.47	10.48	21.24	21.24	17.7	UniRef100_A0A5J9U9C6	Malate dehydrogenase n=1 Tax=Eragrostis curvula TaxID=38414 RepID=A0A5J9U9C6_9POAL	6
7	8.23	8.23	46.48	41.78	30.99	UniRef100_I1HMD7	Uncharacterized protein n=1 Tax=Brachypodium distachyon TaxID=15368 RepID=I1HMD7_BRADI	5
8	8.01	8.02	45.75	45.75	28.1	UniRef100_P0C073	Ubiquitin-NEDD8-like protein RUB1 n=1 Tax=Deschampsia antarctica TaxID=159298 RepID=RUB1_DESAN	4
9	8	8	30.12	30.12	30.12	UniRef100_A0A2P1AAV9	Universal stress protein n=1 Tax=Festuca arundinacea TaxID=4606 RepID=A0A2P1AAV9_FESAR	5
10	7.41	7.42	35.64	30.32	25.53	UniRef100_H2DQF4	Late embryogenesis abundant protein 1 n=1 Tax=Deschampsia antarctica TaxID=159298 RepID=H2DQF4_DESAN	6
11	6.94	6.96	16.67	16.67	16.67	UniRef100_I1IXC1	Uncharacterized protein n=1 Tax=Brachypodium distachyon TaxID=15368 RepID=I1IXC1_BRADI	5
12	6.61	6.62	12.09	12.09	8.187	UniRef100_A0A0D9XQ29	Protein disulfide-isomerase n=1 Tax=Leersia perrieri TaxID=77586 RepID=A0A0D9XQ29_9ORYZ	3
13	6.51	6.51	21.43	21.43	18.05	UniRef100_A0A287SBS0	Uncharacterized protein n=3 Tax=Hordeum vulgare subsp. vulgare TaxID=112509 RepID=A0A287SBS0_HORVV	4
14	6.29	6.3	15.64	6.917	6.917	UniRef100_A0A6G1FDS7	Uncharacterized protein n=1 Tax=Oryza meyeriana var. granulata TaxID=110450 RepID=A0A6G1FDS7_9ORYZ	3
15	6.24	6.25	42.28	36.24	30.87	UniRef100_W5EIR1	Calmodulin n=4 Tax=Mesangiospermae TaxID=1437183 RepID=W5EIR1_WHEAT	3
16	6.24	6.24	17.91	14.93	11.19	UniRef100_A0A3L6ELF9	Phosphoglycerate kinase n=3 Tax=Zea mays TaxID=4577 RepID=A0A3L6ELF9_MAIZE	3
17	6.19	6.2	46.81	28.72	28.72	UniRef100_Q6L5L8	Embryonic abundant protein n=1 Tax=Bromus inermis TaxID=15371 RepID=Q6L5L8_BROIN	5
18	6.14	6.15	6.48	3.976	3.976	UniRef100_M8BZ74	Heat shock protein 83 n=1 Tax=Aegilops tauschii TaxID=37682 RepID=M8BZ74_AEGTA	3
19	6.12	6.17	24	23.11	15.11	UniRef100_Q8S4P7	Thaumatin-like protein n=1 Tax=Triticum aestivum TaxID=4565 RepID=Q8S4P7_WHEAT	3
20	6.1	6.15	10.49	7.865	7.865	UniRef100_M7Y940	ATP synthase subunit beta n=1 Tax=Triticum urartu TaxID=4572 RepID=M7Y940_TRIUA	3
21	6	6	7.412	6.235	6.235	UniRef100_K4A5T0	Beta-galactosidase n=1 Tax=Setaria italica TaxID=4555 RepID=K4A5T0_SETIT	4
22	5.89	5.92	3.973	3.973	3.973	UniRef100_M0UFE4	WD_REPEATS_REGION domain-containing protein n=3 Tax=Hordeum vulgare subsp. vulgare TaxID=112509 RepID=M0UFE4_HORVV	3
23	5.76	5.82	15.08	15.08	12.01	UniRef100_W5GM69	Glyceraldehyde-3-phosphate dehydrogenase n=7 Tax=Triticinae TaxID=1648030 RepID=W5GM69_WHEAT	3
24	5.48	5.52	15.64	15.64	12.29	UniRef100_W5D5L4	Fructose-bisphosphate aldolase n=4 Tax=Triticinae TaxID=1648030 RepID=W5D5L4_WHEAT	3
25	5.31	5.37	37.84	37.84	16.22	UniRef100_A0A3B6RKI0	Calmodulin n=4 Tax=Triticum TaxID=4564 RepID=A0A3B6RKI0_WHEAT	2
26	5.21	5.25	12.01	12.01	7.283	UniRef100_P42210	Phytepsin n=6 Tax=cellular organisms TaxID=131567 RepID=ASPR_HORVU	2
27	5.17	5.19	29	29	29	UniRef100_I1GRU5	Uncharacterized protein n=1 Tax=Brachypodium distachyon TaxID=15368 RepID=I1GRU5_BRADI	3
28	4.89	4.91	7.774	7.774	5.3	UniRef100_M7ZWW9	DUF1421 domain-containing protein n=1 Tax=Triticum urartu TaxID=4572 RepID=M7ZWW9_TRIUA	2
29	4.82	4.84	12.66	12.66	8.971	UniRef100_R7W5Z8	Adenylate kinase n=1 Tax=Aegilops tauschii TaxID=37682 RepID=R7W5Z8_AEGTA	2
30	4.71	4.72	39.73	39.73	39.73	UniRef100_P69555	Photosystem II reaction center protein H n=210 Tax=BOP clade TaxID=359160 RepID=PSBH_WHEAT	3
31	4.67	4.68	22.51	18.45	12.55	UniRef100_M7YQK5	Uncharacterized protein n=3 Tax=Triticum TaxID=4564 RepID=M7YQK5_TRIUA	2
32	4.61	4.63	23.98	23.98	23.98	UniRef100_Q93XQ6	Peptidyl-prolyl cis-trans isomerase n=3 Tax=Triticeae TaxID=147389 RepID=Q93XQ6_WHEAT	4
33	4.56	7.11	25.45	20.91	11.36	UniRef100_I1GRW3	Peroxiredoxin n=1 Tax=Brachypodium distachyon TaxID=15368 RepID=I1GRW3_BRADI	5
34	4.41	4.43	39.29	39.29	23.21	UniRef100_R7W4S0	Endogenous alpha-amylase/subtilisin inhibitor n=1 Tax=Aegilops tauschii TaxID=37682 RepID=R7W4S0_AEGTA	2
35	4.39	4.4	31.72	28.19	20.7	UniRef100_M8BB60	Prohibitin n=1 Tax=Aegilops tauschii TaxID=37682 RepID=M8BB60_AEGTA	2
36	4.35	4.36	5.288	5.288	3.526	UniRef100_A0A1B6QJX5	Uncharacterized protein n=1 Tax=Sorghum bicolor TaxID=4558 RepID=A0A1B6QJX5_SORBI	2
37	4.28	4.29	37.35	37.35	25.3	UniRef100_P69388	Cytochrome b559 subunit alpha n=810 Tax=Mesangiospermae TaxID=1437183 RepID=PSBE_MAIZE	2
38	4.26	4.31	18.22	18.22	11.21	UniRef100_K7AKS5	Uncharacterized protein (Fragment) n=4 Tax=Phleum pratense TaxID=15957 RepID=K7AKS5_PHLPR	2
39	4.21	4.22	39.34	29.51	29.51	UniRef100_A0A341YDG0	NTF2 domain-containing protein n=2 Tax=Triticinae TaxID=1648030 RepID=A0A341YDG0_WHEAT	4
40	4.05	4.05	18.31	10.56	10.56	UniRef100_W5HZ15	Histone H2B n=5 Tax=Triticinae TaxID=1648030 RepID=W5HZ15_WHEAT	3
41	4.04	4.05	7.56	7.56	7.56	UniRef100_F2X0K8	Gama-gliadin n=1 Tax=Triticum aestivum TaxID=4565 RepID=F2X0K8_WHEAT	4
42	4.04	4.04	21.07	14.46	14.46	UniRef100_I4EP61	Avenin (Fragment) n=1 Tax=Avena murphyi TaxID=37663 RepID=I4EP61_9POAL	4
43	4.03	4.03	18.43	15.11	9.97	UniRef100_Q41630	ADP,ATP carrier protein 2, mitochondrial n=1 Tax=Triticum aestivum TaxID=4565 RepID=ADT2_WHEAT	2
44	4.03	4.03	18.14	14.6	14.6	UniRef100_A0A165FYU2	GST n=1 Tax=Lolium perenne TaxID=4522 RepID=A0A165FYU2_LOLPR	2
45	4.02	4.03	16.12	12.5	6.579	UniRef100_Q8L5C6	Xylanase inhibitor protein 1 n=6 Tax=Triticinae TaxID=1648030 RepID=XIP1_WHEAT	2
46	4.02	4.03	28.26	28.26	28.26	UniRef100_J3LMH7	VOC domain-containing protein n=1 Tax=Oryza brachyantha TaxID=4533 RepID=J3LMH7_ORYBR	3
47	4	6	8.921	8.921	8.921	UniRef100_I1HI26	Phosphoglycerate kinase n=1 Tax=Brachypodium distachyon TaxID=15368 RepID=I1HI26_BRADI	3
48	4	4.14	15.03	9.15	9.15	UniRef100_Q6L5L7	Embryonic abundant protein n=1 Tax=Bromus inermis TaxID=15371 RepID=Q6L5L7_BROIN	3
49	4	4.02	17.88	12.29	12.29	UniRef100_Q9XFD0	ABA-inducible protein WRAB1 n=1 Tax=Triticum aestivum TaxID=4565 RepID=Q9XFD0_WHEAT	2
50	4	4	15.61	15.61	15.61	UniRef100_T1NNN3	Uncharacterized protein n=1 Tax=Triticum urartu TaxID=4572 RepID=T1NNN3_TRIUA	2
51	4	4	29.21	29.21	29.21	UniRef100_R7WA20	BOWMAN_BIRK domain-containing protein n=2 Tax=Aegilops tauschii TaxID=37682 RepID=R7WA20_AEGTA	2
52	4	4	9.202	9.202	9.202	UniRef100_Q9ZTW0	ABA-responsive protein n=1 Tax=Hordeum vulgare TaxID=4513 RepID=Q9ZTW0_HORVU	2
53	4	4	9.718	9.718	9.718	UniRef100_Q43320	Aldose reductase-related protein n=1 Tax=Avena fatua TaxID=4499 RepID=Q43320_AVEFA	2
54	4	4	8.861	8.861	8.861	UniRef100_N1QXW4	Uncharacterized protein n=1 Tax=Aegilops tauschii TaxID=37682 RepID=N1QXW4_AEGTA	2
55	4	4	2.468	2.468	2.468	UniRef100_M8ALL6	RuBisCO large subunit-binding protein subunit beta, chloroplastic n=6 Tax=Aegilops tauschii TaxID=37682 RepID=M8ALL6_AEGTA	2
56	4	4	6.806	6.806	6.806	UniRef100_M8A0I0	Fructokinase-2 n=1 Tax=Triticum urartu TaxID=4572 RepID=M8A0I0_TRIUA	2
57	4	4	37.7	37.7	37.7	UniRef100_M7ZXI3	Uncharacterized protein n=1 Tax=Triticum urartu TaxID=4572 RepID=M7ZXI3_TRIUA	2
58	4	4	13.36	13.36	13.36	UniRef100_M0V292	Uncharacterized protein n=2 Tax=Hordeum vulgare subsp. vulgare TaxID=112509 RepID=M0V292_HORVV	2
59	4	4	12.55	12.55	12.55	UniRef100_C5YRM9	Uncharacterized protein n=1 Tax=Sorghum bicolor TaxID=4558 RepID=C5YRM9_SORBI	3
60	4	4	30.38	30.38	30.38	UniRef100_B9VNV3	Polyphenol oxidase (Fragment) n=1 Tax=Festuca pratensis TaxID=4608 RepID=B9VNV3_FESPR	2
61	4	4	10.29	10.29	10.29	UniRef100_A0A453DTN7	Uncharacterized protein n=1 Tax=Aegilops tauschii subsp. strangulata TaxID=200361 RepID=A0A453DTN7_AEGTS	2
62	4	4	25.27	25.27	25.27	UniRef100_A0A3L6PEB9	Acyl-CoA-binding protein n=1 Tax=Panicum miliaceum TaxID=4540 RepID=A0A3L6PEB9_PANMI	2
63	4	4	22.37	22.37	22.37	UniRef100_A0A2H4MT40	Heat shock protein 17.9 n=1 Tax=Festuca arundinacea TaxID=4606 RepID=A0A2H4MT40_FESAR	2
64	3.9	3.99	13	7	7	UniRef100_T1MSW5	Tr-type G domain-containing protein n=6 Tax=Pooideae TaxID=147368 RepID=T1MSW5_TRIUA	2
65	3.83	3.94	13.41	13.41	5.412	UniRef100_Q6E5A5	Plastidial ADP-glucose transporter n=1 Tax=Hordeum vulgare subsp. vulgare TaxID=112509 RepID=Q6E5A5_HORVV	2
66	3.82	3.89	7.727	7.727	7.727	UniRef100_I1IJ13	ATPase_AAA_core domain-containing protein n=1 Tax=Brachypodium distachyon TaxID=15368 RepID=I1IJ13_BRADI	2
67	3.51	5.59	12.19	12.19	12.19	UniRef100_K7X7N3	Malate dehydrogenase n=1 Tax=Echinochloa crus-galli TaxID=90397 RepID=K7X7N3_ECHCG	4
68	3.42	6.12	15.56	15.56	15.56	UniRef100_A0A6G1C245	Uncharacterized protein n=1 Tax=Oryza meyeriana var. granulata TaxID=110450 RepID=A0A6G1C245_9ORYZ	4
69	3.38	3.46	28.04	28.04	20.56	UniRef100_A0A3B5XUY8	Uncharacterized protein n=1 Tax=Triticum aestivum TaxID=4565 RepID=A0A3B5XUY8_WHEAT	2
70	3.34	3.47	15.83	15.25	7.336	UniRef100_P12615	12S seed storage globulin 1 n=1 Tax=Avena sativa TaxID=4498 RepID=SSG1_AVESA	3
71	3.33	3.4	13.45	7.983	7.983	UniRef100_Q9ZSR6	Heat shock protein HSP26 n=5 Tax=Triticinae TaxID=1648030 RepID=Q9ZSR6_WHEAT	2
72	3.29	3.39	59.76	59.76	45.12	UniRef100_F2CT65	Predicted protein n=1 Tax=Hordeum vulgare subsp. vulgare TaxID=112509 RepID=F2CT65_HORVV	3
73	3.16	3.23	20.25	20.25	6.329	UniRef100_R7W7A6	Histone H4 n=1 Tax=Aegilops tauschii TaxID=37682 RepID=R7W7A6_AEGTA	1
74	3.1	3.16	12.62	8.638	3.987	UniRef100_W5BUF4	Caleosin n=2 Tax=Triticinae TaxID=1648030 RepID=W5BUF4_WHEAT	1
75	3.03	3.08	9.5	7	7	UniRef100_K4AAT0	SERPIN domain-containing protein n=1 Tax=Setaria italica TaxID=4555 RepID=K4AAT0_SETIT	2
76	3.02	3.15	10.03	4.103	2.432	UniRef100_I1H6X1	Uncharacterized protein n=1 Tax=Brachypodium distachyon TaxID=15368 RepID=I1H6X1_BRADI	1
77	3.01	7.12	29.24	29.24	29.24	UniRef100_I1HLK3	Usp domain-containing protein n=1 Tax=Brachypodium distachyon TaxID=15368 RepID=I1HLK3_BRADI	5
78	2.87	2.92	11.19	11.19	7.09	UniRef100_Q7XYE2	Catalase isozyme (Fragment) n=1 Tax=Triticum aestivum TaxID=4565 RepID=Q7XYE2_WHEAT	1
79	2.76	2.81	8.434	8.434	4.418	UniRef100_R7W9M2	Putative aquaporin TIP3-1 n=1 Tax=Aegilops tauschii TaxID=37682 RepID=R7W9M2_AEGTA	1
80	2.74	8.58	14.11	14.11	14.11	UniRef100_A0A5J9T5H8	Malate dehydrogenase n=1 Tax=Eragrostis curvula TaxID=38414 RepID=A0A5J9T5H8_9POAL	5
81	2.73	2.78	12.96	8.306	4.319	UniRef100_A0A287IUT9	Uncharacterized protein n=4 Tax=Hordeum vulgare subsp. vulgare TaxID=112509 RepID=A0A287IUT9_HORVV	1
82	2.72	2.76	17.11	17.11	8.553	UniRef100_D2DSG2	Superoxide dismutase [Cu-Zn] n=1 Tax=Deschampsia antarctica TaxID=159298 RepID=D2DSG2_DESAN	1
83	2.7	2.8	13.93	13.93	6.468	UniRef100_Q96123	Superoxide dismutase [Cu-Zn] n=3 Tax=Triticum TaxID=4564 RepID=Q96123_WHEAT	1
84	2.69	2.74	9.89	9.89	5.861	UniRef100_I1GSF9	Uncharacterized protein n=1 Tax=Brachypodium distachyon TaxID=15368 RepID=I1GSF9_BRADI	1
85	2.66	2.81	4.719	4.719	2.247	UniRef100_A0A0D9VE58	Uncharacterized protein n=1 Tax=Leersia perrieri TaxID=77586 RepID=A0A0D9VE58_9ORYZ	3
86	2.64	4.76	11.5	11.11	10.53	UniRef100_P80284	Protein disulfide-isomerase n=1 Tax=Hordeum vulgare TaxID=4513 RepID=PDI_HORVU	4
87	2.64	2.67	9.655	9.655	6.552	UniRef100_I1H2B8	Prohibitin n=1 Tax=Brachypodium distachyon TaxID=15368 RepID=I1H2B8_BRADI	1
88	2.63	2.7	26.19	20.83	5.357	UniRef100_K3YJX9	ATP synthase subunit d, mitochondrial n=2 Tax=Setaria TaxID=4554 RepID=K3YJX9_SETIT	1
89	2.58	2.62	12.2	10.24	5.366	UniRef100_N1NV63	Beta-amylase (Fragment) n=1 Tax=Zingeria kochii TaxID=561736 RepID=N1NV63_9POAL	1
90	2.57	2.61	32.08	19.5	13.21	UniRef100_Q3I0N4	Hsp17.2 n=1 Tax=Dactylis glomerata TaxID=4509 RepID=Q3I0N4_DACGL	1
91	2.53	2.57	15.64	9.497	5.307	UniRef100_I1HGG4	J domain-containing protein n=1 Tax=Brachypodium distachyon TaxID=15368 RepID=I1HGG4_BRADI	1
92	2.52	2.55	3.399	3.399	1.7	UniRef100_A0A452ZS49	Uncharacterized protein n=1 Tax=Aegilops tauschii subsp. strangulata TaxID=200361 RepID=A0A452ZS49_AEGTS	1
93	2.51	2.55	7.277	5.405	2.495	UniRef100_I1I3L2	Aminotran_1_2 domain-containing protein n=1 Tax=Brachypodium distachyon TaxID=15368 RepID=I1I3L2_BRADI	1
94	2.49	2.57	13.33	13.33	6.111	UniRef100_Q0D628	Os07g0516200 protein n=5 Tax=Oryza TaxID=4527 RepID=Q0D628_ORYSJ	1
95	2.43	2.46	9.524	5.556	2.91	UniRef100_A0A446P5Y8	Peroxidase n=1 Tax=Triticum turgidum subsp. durum TaxID=4567 RepID=A0A446P5Y8_TRITD	1
96	2.42	2.46	16.52	12.61	5.217	UniRef100_Q43209	Protein-L-isoaspartate O-methyltransferase n=2 Tax=Triticinae TaxID=1648030 RepID=PIMT_WHEAT	1
97	2.39	2.42	26.83	26.83	13.41	UniRef100_W5EL62	40S ribosomal protein S21 n=5 Tax=Triticinae TaxID=1648030 RepID=W5EL62_WHEAT	1
98	2.39	2.42	7.383	7.383	2.461	UniRef100_A0A0A9G655	Uncharacterized protein n=1 Tax=Arundo donax TaxID=35708 RepID=A0A0A9G655_ARUDO	1
99	2.38	2.41	31.85	25.19	13.33	UniRef100_K3XN42	Cytochrome b5 heme-binding domain-containing protein n=1 Tax=Setaria italica TaxID=4555 RepID=K3XN42_SETIT	1
100	2.38	2.41	19.89	19.89	11.6	UniRef100_M7Z605	Putative calcium-binding protein CML49 n=1 Tax=Triticum urartu TaxID=4572 RepID=M7Z605_TRIUA	1
101	2.36	2.38	18.71	18.71	7.018	UniRef100_Q2QYS8	Macrophage migration inhibitory factor family protein n=1 Tax=Oryza sativa subsp. japonica TaxID=39947 RepID=Q2QYS8_ORYSJ	1
102	2.32	3.43	29.95	25.89	25.89	UniRef100_G8ZCU8	Avenin protein (Fragment) n=1 Tax=Avena clauda TaxID=83523 RepID=G8ZCU8_9POAL	13
103	2.28	2.32	16.67	16.67	8.667	UniRef100_I1I4X0	Uncharacterized protein n=1 Tax=Brachypodium distachyon TaxID=15368 RepID=I1I4X0_BRADI	1
106	2.23	2.26	44.68	44.68	23.4	UniRef100_A0A4U6VFI6	Uncharacterized protein n=1 Tax=Setaria viridis TaxID=4556 RepID=A0A4U6VFI6_SETVI	2
107	2.21	2.25	9.486	9.486	6.324	UniRef100_A0A453KDF3	Uncharacterized protein n=1 Tax=Aegilops tauschii subsp. strangulata TaxID=200361 RepID=A0A453KDF3_AEGTS	2
108	2.18	2.22	25.24	7.767	7.767	UniRef100_D2EDB7	Putative salt-stress root protein n=1 Tax=Lolium perenne TaxID=4522 RepID=D2EDB7_LOLPR	1
109	2.17	2.2	5.303	5.303	3.03	UniRef100_A0A446NDR0	Uncharacterized protein n=1 Tax=Triticum turgidum subsp. durum TaxID=4567 RepID=A0A446NDR0_TRITD	1
110	2.16	2.19	4.372	4.372	2.732	UniRef100_Q8LST6	Mitochondrial aldehyde dehydrogenase n=1 Tax=Secale cereale TaxID=4550 RepID=Q8LST6_SECCE	1
111	2.16	2.18	13.68	13.68	7.547	UniRef100_K3XQ32	Germin-like protein n=1 Tax=Setaria italica TaxID=4555 RepID=K3XQ32_SETIT	1
112	2.16	2.18	4.506	2.6	2.6	UniRef100_D8V0M4	Polyphenol oxidase n=1 Tax=Triticum aestivum TaxID=4565 RepID=D8V0M4_WHEAT	1
113	2.15	2.17	12.12	12.12	7.359	UniRef100_W5GW81	Salt-induced YSK2 dehydrin 3 n=1 Tax=Triticum aestivum TaxID=4565 RepID=W5GW81_WHEAT	1
114	2.15	2.17	10.39	5.376	5.376	UniRef100_S5VE97	Pyrroline-5-carboxylate reductase n=1 Tax=Lolium perenne TaxID=4522 RepID=S5VE97_LOLPR	1
115	2.14	2.17	20	10	10	UniRef100_A0A3B6MQ76	Uncharacterized protein n=2 Tax=Triticinae TaxID=1648030 RepID=A0A3B6MQ76_WHEAT	1
116	2.13	2.16	26.94	6.736	6.736	UniRef100_I1HE00	Uncharacterized protein n=1 Tax=Brachypodium distachyon TaxID=15368 RepID=I1HE00_BRADI	1
117	2.1	2.13	9.854	4.015	4.015	UniRef100_M7ZBV9	40S ribosomal protein S2-3 n=1 Tax=Triticum urartu TaxID=4572 RepID=M7ZBV9_TRIUA	1
118	2.1	2.12	8.929	3.274	3.274	UniRef100_P93639	Actin (Fragment) n=1 Tax=Zea mays TaxID=4577 RepID=P93639_MAIZE	1
119	2.1	2.12	2.738	2.415	2.415	UniRef100_M7ZCX6	Stromal 70 kDa heat shock-related protein, chloroplastic n=1 Tax=Triticum urartu TaxID=4572 RepID=M7ZCX6_TRIUA	1
120	2.09	2.11	10.89	4.95	4.95	UniRef100_W5H014	GLTP domain-containing protein n=6 Tax=Triticinae TaxID=1648030 RepID=W5H014_WHEAT	2
121	2.09	2.11	6.863	3.922	3.922	UniRef100_M7ZHJ4	NADH-cytochrome b5 reductase n=1 Tax=Triticum urartu TaxID=4572 RepID=M7ZHJ4_TRIUA	1
122	2.09	2.1	3.15	1.575	1.575	UniRef100_Q7Y070	H(+)-exporting diphosphatase n=2 Tax=Triticum aestivum TaxID=4565 RepID=Q7Y070_WHEAT	1
124	2.06	2.22	24.32	24.32	13.51	UniRef100_I1HA58	NADH dehydrogenase [ubiquinone] 1 beta subcomplex subunit 7 n=1 Tax=Brachypodium distachyon TaxID=15368 RepID=I1HA58_BRADI	1
125	2.06	2.07	8.295	3.687	3.687	UniRef100_P93616	Polyadenylate-binding protein n=1 Tax=Triticum aestivum TaxID=4565 RepID=P93616_WHEAT	1
126	2.05	2.06	12	7.5	7.5	UniRef100_W5D067	Ribosomal_S7 domain-containing protein n=1 Tax=Triticum aestivum TaxID=4565 RepID=W5D067_WHEAT	1
127	2.05	2.06	15.11	7.914	7.914	UniRef100_I1HJ32	Inhibitor I9 domain-containing protein n=1 Tax=Brachypodium distachyon TaxID=15368 RepID=I1HJ32_BRADI	1
128	2.04	2.05	7.221	2.845	2.845	UniRef100_A0A453IVF2	Uncharacterized protein n=1 Tax=Aegilops tauschii subsp. strangulata TaxID=200361 RepID=A0A453IVF2_AEGTS	1
129	2.04	2.04	6.28	3.14	3.14	UniRef100_P41378	Eukaryotic initiation factor 4A n=1 Tax=Triticum aestivum TaxID=4565 RepID=IF4A_WHEAT	1
130	2.03	2.04	11.11	11.11	10.58	UniRef100_I1GPB7	Uncharacterized protein n=1 Tax=Brachypodium distachyon TaxID=15368 RepID=I1GPB7_BRADI	4
131	2.03	2.04	18.12	10.14	10.14	UniRef100_T1WI30	Dimeric alpha-amylase inhibitor n=1 Tax=Elymus brevipes TaxID=310250 RepID=T1WI30_9POAL	1
132	2.03	2.04	8.427	4.494	4.494	UniRef100_A0A5B9T5R9	Glutamine synthetase n=3 Tax=Lolium TaxID=4520 RepID=A0A5B9T5R9_LOLRI	1
133	2.03	2.03	6.044	3.297	3.297	UniRef100_A0A5J9WE03	SERPIN domain-containing protein (Fragment) n=1 Tax=Eragrostis curvula TaxID=38414 RepID=A0A5J9WE03_9POAL	1
134	2.03	2.03	33.72	33.72	33.72	UniRef100_A0A0D9W8K2	Mitochondrial import inner membrane translocase subunit n=1 Tax=Leersia perrieri TaxID=77586 RepID=A0A0D9W8K2_9ORYZ	2
135	2.02	2.03	13.95	6.977	6.977	UniRef100_I1I9J7	Uncharacterized protein n=1 Tax=Brachypodium distachyon TaxID=15368 RepID=I1I9J7_BRADI	1
136	2.02	2.02	8.682	8.682	8.36	UniRef100_B6DQD5	Gamma-gliadin n=1 Tax=Triticum aestivum x Thinopyrum elongatum TaxID=488177 RepID=B6DQD5_9POAL	3
137	2.01	2.02	16.13	5.806	5.806	UniRef100_A0A5J9WIZ8	Uncharacterized protein (Fragment) n=1 Tax=Eragrostis curvula TaxID=38414 RepID=A0A5J9WIZ8_9POAL	1
138	2	14.54	59.17	59.17	40.83	UniRef100_Q9AXH7	Peroxiredoxin n=1 Tax=Triticum turgidum subsp. durum TaxID=4567 RepID=Q9AXH7_TRITD	9
139	2	6.26	9.804	6.495	5.392	UniRef100_Q8W1W4	Sucrose synthase n=1 Tax=Bambusa oldhamii TaxID=58923 RepID=Q8W1W4_BAMOL	3
140	2	6.25	42.28	36.24	30.87	UniRef100_P04464	Calmodulin n=1 Tax=Triticum aestivum TaxID=4565 RepID=CALM_WHEAT	3
141	2	4.43	21.67	21.67	12.81	UniRef100_P07596	Alpha-amylase/subtilisin inhibitor n=1 Tax=Hordeum vulgare TaxID=4513 RepID=IAAS_HORVU	2
142	2	3.99	17.06	9.186	9.186	UniRef100_A8ILY0	Elongation factor 1-alpha (Fragment) n=1 Tax=Lolium perenne TaxID=4522 RepID=A8ILY0_LOLPR	2
143	2	2.58	14.53	14.53	14.53	UniRef100_I1HWJ6	Peptidyl-prolyl cis-trans isomerase n=2 Tax=Brachypodium TaxID=15367 RepID=I1HWJ6_BRADI	3
144	2	2.45	7.561	7.561	2.683	UniRef100_N1NV57	Beta-amylase (Fragment) n=1 Tax=Elymus repens TaxID=52152 RepID=N1NV57_ELYRE	1
145	2	2.01	8.675	6.265	2.892	UniRef100_M7Z1Z4	Serpin-Z2B n=1 Tax=Triticum urartu TaxID=4572 RepID=M7Z1Z4_TRIUA	2
146	2	2.01	8.302	4.528	4.528	UniRef100_A0A453LAW7	Uncharacterized protein n=1 Tax=Aegilops tauschii subsp. strangulata TaxID=200361 RepID=A0A453LAW7_AEGTS	1
147	2	2	4.454	4.454	4.454	UniRef100_Q6YZX6	Putative aconitate hydratase, cytoplasmic n=1 Tax=Oryza sativa subsp. japonica TaxID=39947 RepID=ACOC_ORYSJ	2
148	2	2	18.18	18.18	18.18	UniRef100_Q43666	Wali6 protein n=2 Tax=Triticum TaxID=4564 RepID=Q43666_WHEAT	2
149	2	2	25.89	25.89	9.821	UniRef100_P00068	Cytochrome c n=7 Tax=Triticeae TaxID=147389 RepID=CYC_WHEAT	1
150	2	2	13.1	13.1	13.1	UniRef100_C3TX90	Puroindoline-like protein n=1 Tax=Brachypodium sylvaticum TaxID=29664 RepID=C3TX90_BRASY	4
151	2	2	10.09	5.263	5.263	UniRef100_A0A5J9VI57	Glutathione transferase n=1 Tax=Eragrostis curvula TaxID=38414 RepID=A0A5J9VI57_9POAL	1
152	2	2	17.39	8.696	8.696	UniRef100_A0A0P0Y6A6	Non-specific lipid-transfer protein n=1 Tax=Oryza sativa subsp. japonica TaxID=39947 RepID=A0A0P0Y6A6_ORYSJ	1
153	2	2	11.83	11.83	11.83	UniRef100_W5F5C1	zf-Tim10_DDP domain-containing protein n=6 Tax=Triticeae TaxID=147389 RepID=W5F5C1_WHEAT	1
154	2	2	10.49	10.49	10.49	UniRef100_W5D522	SKP1-like protein n=1 Tax=Triticum aestivum TaxID=4565 RepID=W5D522_WHEAT	1
155	2	2	4.027	4.027	4.027	UniRef100_W5D048	Tubulin beta chain n=1 Tax=Triticum aestivum TaxID=4565 RepID=W5D048_WHEAT	1
156	2	2	11.76	11.76	11.76	UniRef100_W4ZXM1	LEA-like protein 2 n=2 Tax=Triticum TaxID=4564 RepID=W4ZXM1_WHEAT	1
157	2	2	1.979	1.979	1.979	UniRef100_T1M0J3	BED-type domain-containing protein n=2 Tax=Triticum TaxID=4564 RepID=T1M0J3_TRIUA	1
158	2	2	10.53	10.53	10.53	UniRef100_R7W3S7	VOC domain-containing protein n=1 Tax=Aegilops tauschii TaxID=37682 RepID=R7W3S7_AEGTA	1
159	2	2	6.341	6.341	6.341	UniRef100_Q9XE33	Nuclear transcription factor Y subunit C-6 n=6 Tax=Oryza TaxID=4527 RepID=NFYC6_ORYSJ	1
160	2	2	16.46	16.46	16.46	UniRef100_Q9LWT2	Os06g0114500 protein n=9 Tax=Oryza TaxID=4527 RepID=Q9LWT2_ORYSJ	1
161	2	2	7.08	7.08	7.08	UniRef100_Q9FYY4	Germin-like protein n=1 Tax=Hordeum vulgare TaxID=4513 RepID=Q9FYY4_HORVU	1
162	2	2	20.66	20.66	20.66	UniRef100_Q9FRT3	Thioredoxin h n=1 Tax=Oryza sativa subsp. japonica TaxID=39947 RepID=Q9FRT3_ORYSJ	1
163	2	2	3.43	3.43	3.43	UniRef100_Q94L27	Alcohol dehydrogenase n=7 Tax=Hordeum vulgare TaxID=4513 RepID=Q94L27_HORVV	1
164	2	2	11.5	11.5	11.5	UniRef100_Q94JS9	Glutaredoxin n=2 Tax=Deschampsia antarctica TaxID=159298 RepID=Q94JS9_DESAN	1
165	2	2	15.52	15.52	15.52	UniRef100_Q7Y1L9	Protein SPIRAL1-like 1 n=6 Tax=Oryza TaxID=4527 RepID=SP1L1_ORYSJ	1
166	2	2	3.191	3.191	3.191	UniRef100_Q7XQG5	OJ000114_01.12 protein n=1 Tax=Oryza sativa subsp. japonica TaxID=39947 RepID=Q7XQG5_ORYSJ	1
167	2	2	13.39	13.39	13.39	UniRef100_Q7XHN2	Uncharacterized protein n=1 Tax=Oryza sativa subsp. japonica TaxID=39947 RepID=Q7XHN2_ORYSJ	1
168	2	2	14.55	14.55	14.55	UniRef100_Q7FAM9	V-type proton ATPase subunit G n=9 Tax=Oryza TaxID=4527 RepID=Q7FAM9_ORYSJ	1
169	2	2	2.222	2.222	2.222	UniRef100_Q6ZDY8	Succinate dehydrogenase [ubiquinone] flavoprotein subunit, mitochondrial n=7 Tax=Oryza TaxID=4527 RepID=SDHA_ORYSJ	1
170	2	2	18.46	18.46	18.46	UniRef100_Q66LL4	Ribulose bisphosphate carboxylase small chain (Fragment) n=1 Tax=Lolium perenne TaxID=4522 RepID=Q66LL4_LOLPR	1
171	2	2	8.219	8.219	8.219	UniRef100_Q652V8	16.0 kDa heat shock protein, peroxisomal n=2 Tax=Oryza TaxID=4527 RepID=HSP16_ORYSJ	1
172	2	2	2.663	2.663	2.663	UniRef100_Q5Z6P9	Ubiquitin receptor RAD23 n=5 Tax=Oryza TaxID=4527 RepID=Q5Z6P9_ORYSJ	1
173	2	2	4.036	4.036	4.036	UniRef100_Q42971	Enolase n=4 Tax=Oryza sativa TaxID=4530 RepID=ENO_ORYSJ	1
174	2	2	4.02	4.02	4.02	UniRef100_Q0DM29	AIR synthase n=3 Tax=Oryza sativa TaxID=4530 RepID=Q0DM29_ORYSJ	1
175	2	2	2.21	2.21	2.21	UniRef100_P08823	RuBisCO large subunit-binding protein subunit alpha, chloroplastic (Fragment) n=1 Tax=Triticum aestivum TaxID=4565 RepID=RUBA_WHEAT	1
176	2	2	5.598	5.598	5.598	UniRef100_N1R206	Desiccation protectant Lea14-like protein n=1 Tax=Aegilops tauschii TaxID=37682 RepID=N1R206_AEGTA	1
177	2	2	4.384	4.384	4.384	UniRef100_M8CN96	Serine hydroxymethyltransferase n=1 Tax=Aegilops tauschii TaxID=37682 RepID=M8CN96_AEGTA	1
178	2	2	4.428	4.428	4.428	UniRef100_M8CFQ9	Uncharacterized protein n=1 Tax=Aegilops tauschii TaxID=37682 RepID=M8CFQ9_AEGTA	1
179	2	2	6.364	6.364	6.364	UniRef100_M8A855	Peptidyl-prolyl cis-trans isomerase n=1 Tax=Triticum urartu TaxID=4572 RepID=M8A855_TRIUA	1
180	2	2	3.245	3.245	3.245	UniRef100_M7Z105	Cysteine synthase n=2 Tax=Triticum TaxID=4564 RepID=M7Z105_TRIUA	1
181	2	2	10.91	10.91	10.91	UniRef100_M7YW66	CHCH domain-containing protein n=1 Tax=Triticum urartu TaxID=4572 RepID=M7YW66_TRIUA	1
182	2	2	4.762	4.762	4.762	UniRef100_M7YL53	Uncharacterized protein n=1 Tax=Triticum urartu TaxID=4572 RepID=M7YL53_TRIUA	1
183	2	2	14.94	14.94	14.94	UniRef100_K4AHB0	Costars domain-containing protein n=2 Tax=Setaria TaxID=4554 RepID=K4AHB0_SETIT	1
184	2	2	12.22	12.22	12.22	UniRef100_K3ZYH9	Uncharacterized protein n=2 Tax=Setaria TaxID=4554 RepID=K3ZYH9_SETIT	1
185	2	2	5.668	5.668	5.668	UniRef100_K3ZWE9	PCI domain-containing protein n=1 Tax=Setaria italica TaxID=4555 RepID=K3ZWE9_SETIT	1
186	2	2	13.33	13.33	13.33	UniRef100_K3ZBY8	Uncharacterized protein n=4 Tax=Paniceae TaxID=147428 RepID=K3ZBY8_SETIT	1
187	2	2	8.939	8.939	8.939	UniRef100_K3YJV0	Transmembrane protein 18 n=1 Tax=Setaria italica TaxID=4555 RepID=K3YJV0_SETIT	1
188	2	2	4.658	4.658	4.658	UniRef100_K3XYA2	LEA_2 domain-containing protein n=2 Tax=Setaria TaxID=4554 RepID=K3XYA2_SETIT	1
189	2	2	1.129	1.129	1.129	UniRef100_K3XV70	Uncharacterized protein n=1 Tax=Setaria italica TaxID=4555 RepID=K3XV70_SETIT	1
190	2	2	5.319	5.319	5.319	UniRef100_J9QGY5	Low molecule glutenin subunit n=1 Tax=Dasypyrum villosum TaxID=40247 RepID=J9QGY5_9POAL	2
191	2	2	2.632	2.632	2.632	UniRef100_J3LBL1	Uncharacterized protein n=1 Tax=Oryza brachyantha TaxID=4533 RepID=J3LBL1_ORYBR	1
192	2	2	1.42	1.42	1.42	UniRef100_J3L7S6	Uncharacterized protein n=1 Tax=Oryza brachyantha TaxID=4533 RepID=J3L7S6_ORYBR	1
193	2	2	6.667	6.667	6.667	UniRef100_J3KW63	Uncharacterized protein n=1 Tax=Oryza brachyantha TaxID=4533 RepID=J3KW63_ORYBR	1
194	2	2	8.609	8.609	8.609	UniRef100_I1R1B3	Barwin domain-containing protein n=1 Tax=Oryza glaberrima TaxID=4538 RepID=I1R1B3_ORYGL	1
195	2	2	11.94	11.94	11.94	UniRef100_I1I5F5	Cytochrome b5 heme-binding domain-containing protein n=1 Tax=Brachypodium distachyon TaxID=15368 RepID=I1I5F5_BRADI	1
196	2	2	5.085	5.085	5.085	UniRef100_I1I3N1	Uncharacterized protein n=2 Tax=Brachypodium distachyon TaxID=15368 RepID=I1I3N1_BRADI	1
197	2	2	9.155	9.155	9.155	UniRef100_I1I361	HTH cro/C1-type domain-containing protein n=1 Tax=Brachypodium distachyon TaxID=15368 RepID=I1I361_BRADI	1
198	2	2	15	15	15	UniRef100_I1I1W9	Knot1 domain-containing protein n=1 Tax=Brachypodium distachyon TaxID=15368 RepID=I1I1W9_BRADI	1
199	2	2	5.021	5.021	5.021	UniRef100_I1H7J7	SHSP domain-containing protein n=1 Tax=Brachypodium distachyon TaxID=15368 RepID=I1H7J7_BRADI	1
200	2	2	15.13	15.13	15.13	UniRef100_I1GRB8	Superoxide dismutase [Cu-Zn] n=1 Tax=Brachypodium distachyon TaxID=15368 RepID=I1GRB8_BRADI	1
201	2	2	18.64	18.64	18.64	UniRef100_G3DQE2	Chitinase (Fragment) n=1 Tax=Lolium perenne TaxID=4522 RepID=G3DQE2_LOLPR	1
202	2	2	4.557	4.557	4.557	UniRef100_F2EDR4	Predicted protein (Fragment) n=1 Tax=Hordeum vulgare subsp. vulgare TaxID=112509 RepID=F2EDR4_HORVV	1
203	2	2	12.37	12.37	12.37	UniRef100_C5WYR5	Uncharacterized protein n=1 Tax=Sorghum bicolor TaxID=4558 RepID=C5WYR5_SORBI	1
204	2	2	5	5	5	UniRef100_C0P3B3	Uncharacterized protein n=2 Tax=Zea mays TaxID=4577 RepID=C0P3B3_MAIZE	1
205	2	2	4.95	4.95	4.95	UniRef100_B4FYK4	Protein kinase superfamily protein n=1 Tax=Zea mays TaxID=4577 RepID=B4FYK4_MAIZE	1
206	2	2	1.236	1.236	1.236	UniRef100_A2YZQ5	Phosphoenolpyruvate carboxylase n=1 Tax=Oryza sativa subsp. indica TaxID=39946 RepID=A2YZQ5_ORYSI	1
207	2	2	11.19	11.19	11.19	UniRef100_A0A6G1CKE4	Uncharacterized protein n=1 Tax=Oryza meyeriana var. granulata TaxID=110450 RepID=A0A6G1CKE4_9ORYZ	1
208	2	2	2.336	2.336	2.336	UniRef100_A0A452YY60	NAD(P)-bd_dom domain-containing protein n=1 Tax=Aegilops tauschii subsp. strangulata TaxID=200361 RepID=A0A452YY60_AEGTS	1
209	2	2	6.028	6.028	6.028	UniRef100_A0A446PA38	RING-type E3 ubiquitin transferase n=1 Tax=Triticum turgidum subsp. durum TaxID=4567 RepID=A0A446PA38_TRITD	1
210	2	2	7.143	7.143	7.143	UniRef100_A0A446LXG9	Uncharacterized protein n=1 Tax=Triticum turgidum subsp. durum TaxID=4567 RepID=A0A446LXG9_TRITD	1
211	2	2	2.89	2.89	2.89	UniRef100_A0A3L6SHY6	Cytokinin dehydrogenase n=1 Tax=Panicum miliaceum TaxID=4540 RepID=A0A3L6SHY6_PANMI	1
212	2	2	4.795	4.795	4.795	UniRef100_A0A3L6Q356	Fasciclin-like arabinogalactan protein 8 n=1 Tax=Panicum miliaceum TaxID=4540 RepID=A0A3L6Q356_PANMI	1
213	2	2	5.013	5.013	5.013	UniRef100_A0A3B6R9U4	Lipase_GDSL domain-containing protein n=2 Tax=Triticum TaxID=4564 RepID=A0A3B6R9U4_WHEAT	1
214	2	2	4.573	4.573	4.573	UniRef100_A0A3B6QP50	Aldo_ket_red domain-containing protein n=3 Tax=Triticinae TaxID=1648030 RepID=A0A3B6QP50_WHEAT	1
215	2	2	6.436	6.436	6.436	UniRef100_A0A3B6GV05	Phytocyanin domain-containing protein n=3 Tax=Triticinae TaxID=1648030 RepID=A0A3B6GV05_WHEAT	1
216	2	2	1.774	1.774	1.774	UniRef100_A0A3B6C1R6	Amine oxidase n=2 Tax=Triticum TaxID=4564 RepID=A0A3B6C1R6_WHEAT	1
217	2	2	3.97	3.97	3.97	UniRef100_A0A3B5XWB3	Uncharacterized protein n=1 Tax=Triticum aestivum TaxID=4565 RepID=A0A3B5XWB3_WHEAT	1
218	2	2	4.02	4.02	4.02	UniRef100_A0A1E5WKG5	Nudix hydrolase 15, mitochondrial n=1 Tax=Dichanthelium oligosanthes TaxID=888268 RepID=A0A1E5WKG5_9POAL	1
219	2	2	14.15	14.15	14.15	UniRef100_A0A1E5VPX0	Uncharacterized protein n=1 Tax=Dichanthelium oligosanthes TaxID=888268 RepID=A0A1E5VPX0_9POAL	1
220	2	2	10.88	10.88	10.88	UniRef100_A0A0Q3G9F9	Uncharacterized protein n=1 Tax=Brachypodium distachyon TaxID=15368 RepID=A0A0Q3G9F9_BRADI	1
221	2	2	3.103	3.103	3.103	UniRef100_A0A0E0MAE2	Uncharacterized protein n=1 Tax=Oryza punctata TaxID=4537 RepID=A0A0E0MAE2_ORYPU	1
222	2	2	2.961	2.961	2.961	UniRef100_A0A0E0LGE9	NB-ARC domain-containing protein n=1 Tax=Oryza punctata TaxID=4537 RepID=A0A0E0LGE9_ORYPU	1
223	2	2	6.593	6.593	6.593	UniRef100_A0A0D9ZY15	Uncharacterized protein n=1 Tax=Oryza glumipatula TaxID=40148 RepID=A0A0D9ZY15_9ORYZ	1
224	2	2	3.892	3.892	3.892	UniRef100_A0A0D9VA42	Uncharacterized protein n=1 Tax=Leersia perrieri TaxID=77586 RepID=A0A0D9VA42_9ORYZ	1
225	2	2	11.36	11.36	11.36	UniRef100_A0A0A9LZX3	rRNA N-glycosidase n=1 Tax=Arundo donax TaxID=35708 RepID=A0A0A9LZX3_ARUDO	1
226	2	2	13.51	13.51	13.51	UniRef100_A0A0A9D5M8	Peptidyl-prolyl cis-trans isomerase n=1 Tax=Arundo donax TaxID=35708 RepID=A0A0A9D5M8_ARUDO	1
228	1.9	2.07	7.059	4.118	4.118	UniRef100_Q7X7N2	Arginase 1, mitochondrial n=4 Tax=Oryza TaxID=4527 RepID=ARGI1_ORYSJ	1
229	1.85	2	7.547	7.547	7.547	UniRef100_Q40867	Heat shock protein 17.9 n=1 Tax=Cenchrus americanus TaxID=4543 RepID=Q40867_CENAM	1
230	1.82	4	5.804	5.804	5.804	UniRef100_I1I582	Uncharacterized protein n=1 Tax=Brachypodium distachyon TaxID=15368 RepID=I1I582_BRADI	2
231	1.8	2	4.098	4.098	4.098	UniRef100_J3L3F3	Peroxidase n=2 Tax=Oryza brachyantha TaxID=4533 RepID=J3L3F3_ORYBR	1
232	1.77	2	5.528	5.528	5.528	UniRef100_A0A452Y0R1	Uncharacterized protein n=3 Tax=Aegilops tauschii TaxID=37682 RepID=A0A452Y0R1_AEGTS	1
233	1.74	1.96	1.884	1.884	1.884	UniRef100_Q6ZA75	RING-type E3 ubiquitin transferase n=2 Tax=Oryza sativa subsp. japonica TaxID=39947 RepID=Q6ZA75_ORYSJ	1
234	1.72	1.95	4.152	2.249	2.249	UniRef100_D2E9R6	Hsp organizing protein/stress-inducible protein n=1 Tax=Dactylis glomerata TaxID=4509 RepID=D2E9R6_DACGL	1
235	1.68	1.89	8.247	8.247	8.247	UniRef100_R7W270	Uncharacterized protein n=1 Tax=Aegilops tauschii TaxID=37682 RepID=R7W270_AEGTA	1
236	1.64	1.99	27.4	20.55	20.55	UniRef100_A0A287Q1Q5	AAI domain-containing protein n=1 Tax=Hordeum vulgare subsp. vulgare TaxID=112509 RepID=A0A287Q1Q5_HORVV	2
237	1.62	2	24.24	18.18	7.879	UniRef100_Q8H0B8	Cold regulated protein n=2 Tax=Triticinae TaxID=1648030 RepID=Q8H0B8_WHEAT	1
238	1.6	1.82	5.525	5.525	5.525	UniRef100_Q67G16	ARF n=1 Tax=Oryza sativa subsp. japonica TaxID=39947 RepID=Q67G16_ORYSJ	1
239	1.57	2.21	43.3	27.84	27.84	UniRef100_H6BDN7	Protein disulfide isomerase (Fragment) n=1 Tax=Lolium perenne TaxID=4522 RepID=H6BDN7_LOLPR	2
240	1.54	1.77	5.09	5.09	5.09	UniRef100_Q9XEN7	Beta-1,3-glucanase n=1 Tax=Triticum aestivum TaxID=4565 RepID=Q9XEN7_WHEAT	1
241	1.44	3.72	10.41	10.41	10.41	UniRef100_M8AIC9	Prohibitin n=1 Tax=Triticum urartu TaxID=4572 RepID=M8AIC9_TRIUA	2
242	1.43	2.13	4.409	4.409	2.646	UniRef100_A0A2K2DDT3	Uncharacterized protein n=2 Tax=Brachypodium distachyon TaxID=15368 RepID=A0A2K2DDT3_BRADI	1
243	1.43	1.72	19.2	8	8	UniRef100_O23983	L-ascorbate peroxidase n=2 Tax=Hordeum vulgare TaxID=4513 RepID=O23983_HORVU	1
244	1.37	1.59	11.28	11.28	11.28	UniRef100_A0A3L6TV90	Cytochrome b5 heme-binding domain-containing protein n=1 Tax=Panicum miliaceum TaxID=4540 RepID=A0A3L6TV90_PANMI	1
245	1.37	1.59	11.46	11.46	11.46	UniRef100_A0A1E5UNM4	40S ribosomal protein S18 n=1 Tax=Dichanthelium oligosanthes TaxID=888268 RepID=A0A1E5UNM4_9POAL	1
246	1.35	1.57	17.06	7.109	7.109	UniRef100_A0A5J9SJR7	Uncharacterized protein (Fragment) n=1 Tax=Eragrostis curvula TaxID=38414 RepID=A0A5J9SJR7_9POAL	1
247	1.35	1.57	2.545	2.545	2.545	UniRef100_M7ZR45	Uncharacterized protein n=1 Tax=Triticum urartu TaxID=4572 RepID=M7ZR45_TRIUA	1
248	1.31	1.54	2.016	2.016	2.016	UniRef100_K3Y6U2	GRAS domain-containing protein n=1 Tax=Setaria italica TaxID=4555 RepID=K3Y6U2_SETIT	1
249	1.27	1.48	12.7	12.7	12.7	UniRef100_A0A5J9W718	Cytochrome b-c1 complex subunit 7 n=1 Tax=Eragrostis curvula TaxID=38414 RepID=A0A5J9W718_9POAL	1
250	1.24	1.48	26.14	26.14	13.64	UniRef100_A0A1E5UV27	Acyl-CoA-binding protein (Fragment) n=1 Tax=Dichanthelium oligosanthes TaxID=888268 RepID=A0A1E5UV27_9POAL	1
251	1.24	1.46	7.143	7.143	7.143	UniRef100_Q06I83	Fasciclin-like protein FLA23 n=1 Tax=Triticum aestivum TaxID=4565 RepID=Q06I83_WHEAT	1
252	1.24	1.46	1.488	1.488	1.488	UniRef100_M8ATC6	Alpha-mannosidase n=1 Tax=Triticum urartu TaxID=4572 RepID=M8ATC6_TRIUA	1
253	1.2	1.43	20.33	8.943	8.943	UniRef100_I1H2R2	Cytochrome b-c1 complex subunit 7 n=1 Tax=Brachypodium distachyon TaxID=15368 RepID=I1H2R2_BRADI	1
SF Hustle
N	Unused	Total	%Cov	%Cov(50)	%Cov(95)	Accession	Name	Peptides(95%)
2	14.47	14.47	66.06	66.06	46.33	UniRef100_A0A446M0K7	Peroxiredoxin n=1 Tax=Triticum turgidum subsp. durum TaxID=4567 RepID=A0A446M0K7_TRITD	9
4	8	8	47.75	41.57	41.57	UniRef100_A0A3S6CQ22	FT05 n=1 Tax=Lolium perenne TaxID=4522 RepID=A0A3S6CQ22_LOLPR	4
5	7.92	7.95	33.99	33.99	28.1	UniRef100_P0C073	Ubiquitin-NEDD8-like protein RUB1 n=1 Tax=Deschampsia antarctica TaxID=159298 RepID=RUB1_DESAN	4
6	7.68	7.72	22.39	20.87	13.47	UniRef100_Q38780	11S globulin n=1 Tax=Avena sativa TaxID=4498 RepID=Q38780_AVESA	8
7	7.08	7.08	19.79	19.79	19.79	UniRef100_A0A5J9VJX4	Malate dehydrogenase (Fragment) n=1 Tax=Eragrostis curvula TaxID=38414 RepID=A0A5J9VJX4_9POAL	5
9	6.96	6.97	55.7	55.7	42.28	UniRef100_P04464	Calmodulin n=1 Tax=Triticum aestivum TaxID=4565 RepID=CALM_WHEAT	4
10	6.84	6.9	48.94	48.94	28.72	UniRef100_Q6L5L8	Embryonic abundant protein n=1 Tax=Bromus inermis TaxID=15371 RepID=Q6L5L8_BROIN	5
11	6.83	6.86	30.41	30.41	29.24	UniRef100_I1HLK3	Usp domain-containing protein n=1 Tax=Brachypodium distachyon TaxID=15368 RepID=I1HLK3_BRADI	5
12	6.45	6.46	21.43	21.43	18.05	UniRef100_A0A287SBS0	Uncharacterized protein n=3 Tax=Hordeum vulgare subsp. vulgare TaxID=112509 RepID=A0A287SBS0_HORVV	3
13	6.29	6.3	16.02	9.18	9.18	UniRef100_Q93XQ8	Protein disulfide-isomerase n=2 Tax=Triticum TaxID=4564 RepID=Q93XQ8_WHEAT	4
14	6.25	6.31	34.74	30.99	26.29	UniRef100_I1HMD7	Uncharacterized protein n=1 Tax=Brachypodium distachyon TaxID=15368 RepID=I1HMD7_BRADI	3
15	6.2	6.21	12.48	10.59	8.318	UniRef100_A0A0D9VS16	SUEL-type lectin domain-containing protein n=1 Tax=Leersia perrieri TaxID=77586 RepID=A0A0D9VS16_9ORYZ	4
16	6.14	6.14	32.98	16.49	16.49	UniRef100_H2DQF4	Late embryogenesis abundant protein 1 n=1 Tax=Deschampsia antarctica TaxID=159298 RepID=H2DQF4_DESAN	3
17	6.12	6.13	16.6	13.28	13.28	UniRef100_C4JAP0	Uncharacterized protein n=2 Tax=Zea mays TaxID=4577 RepID=C4JAP0_MAIZE	4
18	6.1	6.11	24.24	18.18	18.18	UniRef100_Q8H0B8	Cold regulated protein n=2 Tax=Triticinae TaxID=1648030 RepID=Q8H0B8_WHEAT	3
19	6	6	31.47	26.9	25.89	UniRef100_G8ZCU8	Avenin protein (Fragment) n=1 Tax=Avena clauda TaxID=83523 RepID=G8ZCU8_9POAL	13
20	6	6	6.091	6.091	6.091	UniRef100_A0A5J9WDS6	SERPIN domain-containing protein n=1 Tax=Eragrostis curvula TaxID=38414 RepID=A0A5J9WDS6_9POAL	3
21	6	6	11.45	11.45	11.45	UniRef100_W5D5L4	Fructose-bisphosphate aldolase n=4 Tax=Triticinae TaxID=1648030 RepID=W5D5L4_WHEAT	3
22	5.91	5.99	16.67	16.67	15.41	UniRef100_I1IXC1	Uncharacterized protein n=1 Tax=Brachypodium distachyon TaxID=15368 RepID=I1IXC1_BRADI	6
23	5.77	5.86	79.27	79.27	59.76	UniRef100_F2CT65	Predicted protein n=1 Tax=Hordeum vulgare subsp. vulgare TaxID=112509 RepID=F2CT65_HORVV	3
24	5.77	5.85	12.96	12.96	12.96	UniRef100_A0A287IUT9	Uncharacterized protein n=4 Tax=Hordeum vulgare subsp. vulgare TaxID=112509 RepID=A0A287IUT9_HORVV	3
25	5.2	5.26	17.39	17.39	17.39	UniRef100_K7AK97	Superoxide dismutase (Fragment) n=5 Tax=Phleum pratense TaxID=15957 RepID=K7AK97_PHLPR	3
26	5.19	5.26	8.295	8.295	8.295	UniRef100_P93616	Polyadenylate-binding protein n=1 Tax=Triticum aestivum TaxID=4565 RepID=P93616_WHEAT	5
27	5.08	5.24	8.671	5.631	3.829	UniRef100_J3MMZ8	Sucrose synthase n=1 Tax=Oryza brachyantha TaxID=4533 RepID=J3MMZ8_ORYBR	3
28	4.98	6.62	20.91	20.91	7.273	UniRef100_I1GRW3	Peroxiredoxin n=1 Tax=Brachypodium distachyon TaxID=15368 RepID=I1GRW3_BRADI	4
29	4.64	4.91	22.49	22.49	14.91	UniRef100_A0A077S7C3	Peroxidase n=1 Tax=Triticum aestivum TaxID=4565 RepID=A0A077S7C3_WHEAT	3
30	4.32	4.33	11.11	11.11	11.11	UniRef100_I1GPB7	Uncharacterized protein n=1 Tax=Brachypodium distachyon TaxID=15368 RepID=I1GPB7_BRADI	4
31	4.2	4.21	6.57	4.454	4.454	UniRef100_Q6YZX6	Putative aconitate hydratase, cytoplasmic n=1 Tax=Oryza sativa subsp. japonica TaxID=39947 RepID=ACOC_ORYSJ	2
32	4.17	4.18	10.6	8.675	6.265	UniRef100_M7Z1Z4	Serpin-Z2B n=1 Tax=Triticum urartu TaxID=4572 RepID=M7Z1Z4_TRIUA	2
33	4.06	4.06	37.89	24.23	18.06	UniRef100_M8BB60	Prohibitin n=1 Tax=Aegilops tauschii TaxID=37682 RepID=M8BB60_AEGTA	2
34	4.03	4.08	39.34	29.51	29.51	UniRef100_A0A341YDG0	NTF2 domain-containing protein n=2 Tax=Triticinae TaxID=1648030 RepID=A0A341YDG0_WHEAT	4
35	4.03	4.04	17.06	13.49	13.49	UniRef100_A0A446LXG9	Uncharacterized protein n=1 Tax=Triticum turgidum subsp. durum TaxID=4567 RepID=A0A446LXG9_TRITD	2
36	4.01	4.01	31.07	24.76	24.76	UniRef100_C5YN49	Superoxide dismutase [Cu-Zn] n=2 Tax=Andropogoneae TaxID=147429 RepID=C5YN49_SORBI	2
37	4	4.48	15.03	15.03	9.15	UniRef100_Q6L5L7	Embryonic abundant protein n=1 Tax=Bromus inermis TaxID=15371 RepID=Q6L5L7_BROIN	3
38	4	4.04	17.88	12.29	12.29	UniRef100_Q9XFD0	ABA-inducible protein WRAB1 n=1 Tax=Triticum aestivum TaxID=4565 RepID=Q9XFD0_WHEAT	2
39	4	4	21.67	21.67	16.67	UniRef100_P16347	Endogenous alpha-amylase/subtilisin inhibitor n=1 Tax=Triticum aestivum TaxID=4565 RepID=IAAS_WHEAT	2
40	4	4	4.222	4.222	4.222	UniRef100_A2YZQ5	Phosphoenolpyruvate carboxylase n=1 Tax=Oryza sativa subsp. indica TaxID=39946 RepID=A2YZQ5_ORYSI	3
41	4	4	15.49	15.49	15.49	UniRef100_Q94DY4	Vacuolar protein sorting-associated protein 28 homolog n=9 Tax=Oryza TaxID=4527 RepID=Q94DY4_ORYSJ	2
42	4	4	6.299	6.299	6.299	UniRef100_Q401N7	Aspartic proteinase n=1 Tax=Triticum aestivum TaxID=4565 RepID=Q401N7_WHEAT	2
43	4	4	27.56	27.56	27.56	UniRef100_M8AA82	Uncharacterized protein n=1 Tax=Triticum urartu TaxID=4572 RepID=M8AA82_TRIUA	2
44	4	4	17.11	17.11	17.11	UniRef100_D2DSG2	Superoxide dismutase [Cu-Zn] n=1 Tax=Deschampsia antarctica TaxID=159298 RepID=D2DSG2_DESAN	2
45	3.9	3.99	22.22	11.52	7.407	UniRef100_A0A452XE61	Uncharacterized protein n=4 Tax=Aegilops tauschii TaxID=37682 RepID=A0A452XE61_AEGTS	2
46	3.76	3.87	19.61	17.04	13.5	UniRef100_I1HCH9	NADH-cytochrome b5 reductase n=1 Tax=Brachypodium distachyon TaxID=15368 RepID=I1HCH9_BRADI	3
47	3.74	3.8	14.39	14.39	14.39	UniRef100_C5WPE0	VOC domain-containing protein n=1 Tax=Sorghum bicolor TaxID=4558 RepID=C5WPE0_SORBI	2
48	3.6	3.66	13.9	11.48	11.48	UniRef100_Q41630	ADP,ATP carrier protein 2, mitochondrial n=1 Tax=Triticum aestivum TaxID=4565 RepID=ADT2_WHEAT	2
50	3.49	3.54	12.5	12.5	12.5	UniRef100_W5D4R0	Uncharacterized protein n=2 Tax=Triticum TaxID=4564 RepID=W5D4R0_WHEAT	2
51	3.47	3.51	13.24	13.24	13.24	UniRef100_Q0GR05	Germin-like protein n=1 Tax=Hordeum vulgare subsp. vulgare TaxID=112509 RepID=Q0GR05_HORVV	2
52	3.45	3.56	45.27	31.76	7.432	UniRef100_A0A3B6RKI0	Calmodulin n=4 Tax=Triticum TaxID=4564 RepID=A0A3B6RKI0_WHEAT	1
53	3.42	3.49	8.427	8.427	8.427	UniRef100_A0A5B9T5R9	Glutamine synthetase n=3 Tax=Lolium TaxID=4520 RepID=A0A5B9T5R9_LOLRI	2
54	3.34	3.4	8.458	8.458	8.458	UniRef100_K3YT10	Phosphoglycerate kinase n=2 Tax=Setaria TaxID=4554 RepID=K3YT10_SETIT	2
55	3.31	3.37	15.23	15.23	15.23	UniRef100_I1R1B3	Barwin domain-containing protein n=1 Tax=Oryza glaberrima TaxID=4538 RepID=I1R1B3_ORYGL	2
56	3.29	3.35	5.536	4.152	4.152	UniRef100_J3MAR9	ACB domain-containing protein n=2 Tax=Oryza brachyantha TaxID=4533 RepID=J3MAR9_ORYBR	3
57	3.29	3.35	15.57	15.57	15.57	UniRef100_K3YJN4	Germin-like protein n=3 Tax=Setaria TaxID=4554 RepID=K3YJN4_SETIT	2
58	3.28	3.74	15.24	15.24	11.9	UniRef100_A0A6G1FEE7	Uncharacterized protein n=1 Tax=Oryza meyeriana var. granulata TaxID=110450 RepID=A0A6G1FEE7_9ORYZ	2
59	3.25	3.42	35	29	13	UniRef100_I1GRU5	Uncharacterized protein n=1 Tax=Brachypodium distachyon TaxID=15368 RepID=I1GRU5_BRADI	2
60	3.23	3.29	46.91	35.8	35.8	UniRef100_Q6ENA6	Photosystem I iron-sulfur center n=854 Tax=commelinids TaxID=4734 RepID=PSAC_ORYNI	2
61	3.19	3.25	5.567	5.567	5.567	UniRef100_J3L743	Methanethiol oxidase n=1 Tax=Oryza brachyantha TaxID=4533 RepID=J3L743_ORYBR	2
62	3.09	3.15	4.506	4.506	4.506	UniRef100_D8V0M4	Polyphenol oxidase n=1 Tax=Triticum aestivum TaxID=4565 RepID=D8V0M4_WHEAT	2
63	3.08	3.22	8.725	5.145	5.145	UniRef100_U5S8M6	Elongation factor 1-alpha n=1 Tax=Dendrocalamus latiflorus TaxID=257763 RepID=U5S8M6_DENLA	2
64	3.05	3.19	16.37	16.37	16.37	UniRef100_Q93XQ6	Peptidyl-prolyl cis-trans isomerase n=3 Tax=Triticeae TaxID=147389 RepID=Q93XQ6_WHEAT	2
66	2.99	3.08	12.62	12.62	3.987	UniRef100_W5BUF4	Caleosin n=2 Tax=Triticinae TaxID=1648030 RepID=W5BUF4_WHEAT	1
67	2.98	3.04	7.383	7.383	4.922	UniRef100_A0A0A9G655	Uncharacterized protein n=1 Tax=Arundo donax TaxID=35708 RepID=A0A0A9G655_ARUDO	1
68	2.95	3	3.399	3.399	3.399	UniRef100_A0A452ZS49	Uncharacterized protein n=1 Tax=Aegilops tauschii subsp. strangulata TaxID=200361 RepID=A0A452ZS49_AEGTS	2
69	2.94	2.99	25	25	25	UniRef100_T1LUE6	Cytochrome b559 subunit alpha n=1 Tax=Triticum urartu TaxID=4572 RepID=T1LUE6_TRIUA	1
70	2.87	5.03	15.56	15.56	14.29	UniRef100_A0A6G1C245	Uncharacterized protein n=1 Tax=Oryza meyeriana var. granulata TaxID=110450 RepID=A0A6G1C245_9ORYZ	5
71	2.85	2.9	19.44	19.44	11.11	UniRef100_A0A3L6SB00	NADH dehydrogenase [ubiquinone] 1 beta subcomplex subunit 7 n=3 Tax=Panicum TaxID=4539 RepID=A0A3L6SB00_PANMI	1
72	2.8	2.93	37.33	16.67	16.67	UniRef100_I1I4X0	Uncharacterized protein n=1 Tax=Brachypodium distachyon TaxID=15368 RepID=I1I4X0_BRADI	2
73	2.79	2.85	29.21	29.21	29.21	UniRef100_R7WA20	BOWMAN_BIRK domain-containing protein n=2 Tax=Aegilops tauschii TaxID=37682 RepID=R7WA20_AEGTA	2
74	2.77	2.91	15.92	12.47	5.836	UniRef100_I1GYL4	Formate dehydrogenase, mitochondrial n=1 Tax=Brachypodium distachyon TaxID=15368 RepID=I1GYL4_BRADI	1
75	2.76	5.75	31.33	31.33	30.12	UniRef100_A0A2P1AAV9	Universal stress protein n=1 Tax=Festuca arundinacea TaxID=4606 RepID=A0A2P1AAV9_FESAR	4
76	2.74	2.91	6.562	4.856	3.281	UniRef100_Q06572	Pyrophosphate-energized vacuolar membrane proton pump n=1 Tax=Hordeum vulgare TaxID=4513 RepID=AVP_HORVU	1
77	2.74	2.88	20.21	13.47	13.47	UniRef100_I1HE00	Uncharacterized protein n=1 Tax=Brachypodium distachyon TaxID=15368 RepID=I1HE00_BRADI	2
78	2.73	2.86	11.04	8.83	2.87	UniRef100_A0A453E303	DUF1421 domain-containing protein n=1 Tax=Aegilops tauschii subsp. strangulata TaxID=200361 RepID=A0A453E303_AEGTS	1
79	2.71	2.76	1.926	1.63	1.63	UniRef100_A0A0Q3HG34	Uncharacterized protein n=2 Tax=Brachypodium distachyon TaxID=15368 RepID=A0A0Q3HG34_BRADI	2
80	2.65	2.78	8.434	8.434	4.418	UniRef100_R7W9M2	Putative aquaporin TIP3-1 n=1 Tax=Aegilops tauschii TaxID=37682 RepID=R7W9M2_AEGTA	1
81	2.63	2.8	15.48	15.48	14.84	UniRef100_A0A446M452	Phytocyanin domain-containing protein n=1 Tax=Triticum turgidum subsp. durum TaxID=4567 RepID=A0A446M452_TRITD	2
82	2.58	2.62	15.03	15.03	9.249	UniRef100_A0A287MSE0	Cytochrome b5 heme-binding domain-containing protein n=3 Tax=Hordeum vulgare subsp. vulgare TaxID=112509 RepID=A0A287MSE0_HORVV	1
83	2.56	2.6	18.18	18.18	18.18	UniRef100_Q43666	Wali6 protein n=2 Tax=Triticum TaxID=4564 RepID=Q43666_WHEAT	3
84	2.52	2.56	15.61	15.61	8.092	UniRef100_T1NNN3	Uncharacterized protein n=1 Tax=Triticum urartu TaxID=4572 RepID=T1NNN3_TRIUA	1
85	2.49	2.53	5.113	3.759	2.105	UniRef100_R9W924	ER molecular chaperone n=1 Tax=Triticum aestivum TaxID=4565 RepID=R9W924_WHEAT	1
86	2.48	2.61	20.56	13.33	13.33	UniRef100_Q0D628	Os07g0516200 protein n=5 Tax=Oryza TaxID=4527 RepID=Q0D628_ORYSJ	2
87	2.46	2.51	8.971	6.596	3.694	UniRef100_R7W5Z8	Adenylate kinase n=1 Tax=Aegilops tauschii TaxID=37682 RepID=R7W5Z8_AEGTA	1
88	2.42	2.46	13.17	13.17	7.407	UniRef100_C3VQ52	L-ascorbate peroxidase (Fragment) n=1 Tax=Triticum aestivum TaxID=4565 RepID=C3VQ52_WHEAT	1
89	2.4	2.52	8.5	4	2.167	UniRef100_A0A446IW42	Uncharacterized protein n=1 Tax=Triticum turgidum subsp. durum TaxID=4567 RepID=A0A446IW42_TRITD	1
90	2.36	2.48	12.7	4.713	4.713	UniRef100_I1GTP8	Beta-amylase n=11 Tax=Brachypodium TaxID=15367 RepID=I1GTP8_BRADI	2
91	2.34	2.38	13.75	5.121	2.426	UniRef100_M0XJL4	UDP-arabinopyranose mutase n=2 Tax=Hordeum vulgare TaxID=4513 RepID=M0XJL4_HORVV	1
92	2.3	2.34	5.987	4.435	2.661	UniRef100_A0A0E0ETC4	HATPase_c domain-containing protein n=1 Tax=Oryza meridionalis TaxID=40149 RepID=A0A0E0ETC4_9ORYZ	1
93	2.3	2.33	12.38	12.38	4.95	UniRef100_C5Z4D9	GLTP domain-containing protein n=1 Tax=Sorghum bicolor TaxID=4558 RepID=C5Z4D9_SORBI	1
94	2.29	2.32	10.24	10.24	6.341	UniRef100_Q9XE33	Nuclear transcription factor Y subunit C-6 n=6 Tax=Oryza TaxID=4527 RepID=NFYC6_ORYSJ	1
95	2.25	2.29	19.35	19.35	14.19	UniRef100_P08248	Plastocyanin, chloroplastic n=1 Tax=Hordeum vulgare TaxID=4513 RepID=PLAS_HORVU	1
96	2.24	2.28	41.77	30.38	29.11	UniRef100_B9VNV3	Polyphenol oxidase (Fragment) n=1 Tax=Festuca pratensis TaxID=4608 RepID=B9VNV3_FESPR	1
97	2.24	2.27	15.11	15.11	7.914	UniRef100_I1HJ32	Inhibitor I9 domain-containing protein n=1 Tax=Brachypodium distachyon TaxID=15368 RepID=I1HJ32_BRADI	1
98	2.22	2.25	7.059	7.059	4.118	UniRef100_Q7X7N2	Arginase 1, mitochondrial n=4 Tax=Oryza TaxID=4527 RepID=ARGI1_ORYSJ	1
99	2.21	2.43	10.04	5.792	0	UniRef100_I1IMR6	Protein disulfide-isomerase n=1 Tax=Brachypodium distachyon TaxID=15368 RepID=I1IMR6_BRADI	0
100	2.2	2.22	37.7	37.7	21.31	UniRef100_M7ZXI3	Uncharacterized protein n=1 Tax=Triticum urartu TaxID=4572 RepID=M7ZXI3_TRIUA	1
101	2.16	2.34	12.82	10.26	2.797	UniRef100_Q0JD02	Os04g0439900 protein n=5 Tax=Oryza TaxID=4527 RepID=Q0JD02_ORYSJ	1
102	2.16	2.18	27.78	19.44	12.04	UniRef100_R7WAA0	Uncharacterized protein n=1 Tax=Aegilops tauschii TaxID=37682 RepID=R7WAA0_AEGTA	2
103	2.15	2.29	8.861	8.861	8.228	UniRef100_N1QXW4	Uncharacterized protein n=1 Tax=Aegilops tauschii TaxID=37682 RepID=N1QXW4_AEGTA	1
104	2.12	2.14	7.085	2.632	2.632	UniRef100_J3LBL1	Uncharacterized protein n=1 Tax=Oryza brachyantha TaxID=4533 RepID=J3LBL1_ORYBR	1
105	2.1	2.11	19.84	11.11	11.11	UniRef100_R7W3W0	Cytochrome b-c1 complex subunit 7 n=1 Tax=Aegilops tauschii TaxID=37682 RepID=R7W3W0_AEGTA	1
106	2.1	2.11	3.323	3.323	1.662	UniRef100_M4YUX8	Cytochrome c oxidase subunit 1 n=1 Tax=Lolium perenne TaxID=4522 RepID=M4YUX8_LOLPR	1
107	2.08	5.1	10.83	10.58	10.58	UniRef100_A0A5J9T5H8	Malate dehydrogenase n=1 Tax=Eragrostis curvula TaxID=38414 RepID=A0A5J9T5H8_9POAL	3
108	2.05	2.06	6.938	3.589	3.589	UniRef100_F2CXB6	Predicted protein n=1 Tax=Hordeum vulgare subsp. vulgare TaxID=112509 RepID=F2CXB6_HORVV	1
109	2.04	2.05	24.79	10.26	10.26	UniRef100_M0VPD4	Uncharacterized protein n=1 Tax=Hordeum vulgare subsp. vulgare TaxID=112509 RepID=M0VPD4_HORVV	1
110	2.04	2.04	9.89	5.861	5.861	UniRef100_I1GSF9	Uncharacterized protein n=1 Tax=Brachypodium distachyon TaxID=15368 RepID=I1GSF9_BRADI	1
111	2.03	5.06	10.17	5.27	5.27	UniRef100_Q8W1W4	Sucrose synthase n=1 Tax=Bambusa oldhamii TaxID=58923 RepID=Q8W1W4_BAMOL	3
112	2.03	2.04	8.532	8.532	3.754	UniRef100_A0A0E0Q715	KARI N-terminal Rossmann domain-containing protein n=1 Tax=Oryza rufipogon TaxID=4529 RepID=A0A0E0Q715_ORYRU	1
113	2.03	2.03	4.372	2.732	2.732	UniRef100_Q8LST6	Mitochondrial aldehyde dehydrogenase n=1 Tax=Secale cereale TaxID=4550 RepID=Q8LST6_SECCE	1
114	2.03	2.03	5.21	3.407	3.407	UniRef100_M8AKF0	Uncharacterized protein n=1 Tax=Triticum urartu TaxID=4572 RepID=M8AKF0_TRIUA	1
115	2.03	2.03	9.489	4.015	4.015	UniRef100_M7ZBV9	40S ribosomal protein S2-3 n=1 Tax=Triticum urartu TaxID=4572 RepID=M7ZBV9_TRIUA	1
116	2.02	4.03	26.51	20.08	20.08	UniRef100_I4EP67	Avenin n=2 Tax=Avena TaxID=4496 RepID=I4EP67_9POAL	5
117	2.02	2.03	33.72	33.72	33.72	UniRef100_A0A0D9W8K2	Mitochondrial import inner membrane translocase subunit n=1 Tax=Leersia perrieri TaxID=77586 RepID=A0A0D9W8K2_9ORYZ	2
118	2.02	2.02	20.35	11.5	11.5	UniRef100_Q94JS9	Glutaredoxin n=2 Tax=Deschampsia antarctica TaxID=159298 RepID=Q94JS9_DESAN	1
119	2.02	2.02	6.776	4.439	4.439	UniRef100_Q7X9A1	Rubisco activase beta form n=1 Tax=Deschampsia antarctica TaxID=159298 RepID=Q7X9A1_DESAN	1
120	2	6	12.96	12.96	12.96	UniRef100_C5YRM9	Uncharacterized protein n=1 Tax=Sorghum bicolor TaxID=4558 RepID=C5YRM9_SORBI	4
121	2	4.48	25.26	25.26	25.26	UniRef100_P46520	Embryonic abundant protein 1 n=8 Tax=Oryza TaxID=4527 RepID=EMP1_ORYSJ	2
122	2	2.18	17.65	17.65	11.76	UniRef100_A0A453LZT8	Uncharacterized protein n=2 Tax=Aegilops tauschii TaxID=37682 RepID=A0A453LZT8_AEGTS	1
123	2	2.1	9.486	6.324	6.324	UniRef100_A0A453KDF3	Uncharacterized protein n=1 Tax=Aegilops tauschii subsp. strangulata TaxID=200361 RepID=A0A453KDF3_AEGTS	2
124	2	2.05	11.95	5.366	5.366	UniRef100_N1NV61	Beta-amylase (Fragment) n=1 Tax=Zingeria biebersteiniana TaxID=146037 RepID=N1NV61_9POAL	1
125	2	2	22.54	22.54	22.54	UniRef100_I1GPU2	VOC domain-containing protein n=1 Tax=Brachypodium distachyon TaxID=15368 RepID=I1GPU2_BRADI	3
126	2	2	8.966	3.448	3.448	UniRef100_A8VZG4	Alpha-gliadin n=1 Tax=Dasypyrum hordeaceum TaxID=382112 RepID=A8VZG4_9POAL	1
127	2	2	19.33	19.33	10	UniRef100_P30756	Histone H2B.2 n=3 Tax=Zea mays TaxID=4577 RepID=H2B2_MAIZE	1
128	2	2	13.1	13.1	13.1	UniRef100_C3TX90	Puroindoline-like protein n=1 Tax=Brachypodium sylvaticum TaxID=29664 RepID=C3TX90_BRASY	6
129	2	2	14.71	14.71	14.71	UniRef100_W5G5Q1	Cytochrome b5 heme-binding domain-containing protein n=4 Tax=Triticeae TaxID=147389 RepID=W5G5Q1_WHEAT	1
130	2	2	7.097	7.097	7.097	UniRef100_W5FWF5	Uncharacterized protein n=6 Tax=Triticinae TaxID=1648030 RepID=W5FWF5_WHEAT	1
131	2	2	2.657	2.657	2.657	UniRef100_W5D6R4	Isocitrate dehydrogenase [NADP] n=3 Tax=Triticum TaxID=4564 RepID=W5D6R4_WHEAT	1
132	2	2	10.49	10.49	10.49	UniRef100_W5D522	SKP1-like protein n=1 Tax=Triticum aestivum TaxID=4565 RepID=W5D522_WHEAT	1
133	2	2	4.306	4.306	4.306	UniRef100_W5D2A3	Uncharacterized protein n=2 Tax=Triticum TaxID=4564 RepID=W5D2A3_WHEAT	1
134	2	2	7.5	7.5	7.5	UniRef100_W5D067	Ribosomal_S7 domain-containing protein n=1 Tax=Triticum aestivum TaxID=4565 RepID=W5D067_WHEAT	1
135	2	2	11.76	11.76	11.76	UniRef100_W4ZXM1	LEA-like protein 2 n=2 Tax=Triticum TaxID=4564 RepID=W4ZXM1_WHEAT	1
136	2	2	1.509	1.509	1.509	UniRef100_U3MVL0	Delta-1-pyrroline-5-carboxylate synthase n=1 Tax=Saccharum hybrid cultivar TaxID=128810 RepID=U3MVL0_9POAL	1
137	2	2	3.478	3.478	3.478	UniRef100_T1MV14	Phospho-2-dehydro-3-deoxyheptonate aldolase n=1 Tax=Triticum urartu TaxID=4572 RepID=T1MV14_TRIUA	1
138	2	2	2.434	2.434	2.434	UniRef100_T1M2D2	Uncharacterized protein n=1 Tax=Triticum urartu TaxID=4572 RepID=T1M2D2_TRIUA	1
139	2	2	6.275	6.275	6.275	UniRef100_R7W688	PHB domain-containing protein n=1 Tax=Aegilops tauschii TaxID=37682 RepID=R7W688_AEGTA	1
140	2	2	6.343	6.343	6.343	UniRef100_R7W4R0	50S ribosomal protein L12-1, chloroplastic n=1 Tax=Aegilops tauschii TaxID=37682 RepID=R7W4R0_AEGTA	1
141	2	2	4.908	4.908	4.908	UniRef100_Q9ZTW0	ABA-responsive protein n=1 Tax=Hordeum vulgare TaxID=4513 RepID=Q9ZTW0_HORVU	1
142	2	2	6.497	6.497	6.497	UniRef100_Q9SCB9	V-type proton ATPase subunit C n=1 Tax=Hordeum vulgare TaxID=4513 RepID=VATC_HORVU	1
143	2	2	16.46	16.46	16.46	UniRef100_Q9LWT2	Os06g0114500 protein n=9 Tax=Oryza TaxID=4527 RepID=Q9LWT2_ORYSJ	1
144	2	2	5.046	5.046	5.046	UniRef100_Q9LD82	Os01g0210500 protein n=4 Tax=Oryza sativa TaxID=4530 RepID=Q9LD82_ORYSJ	1
145	2	2	20.66	20.66	20.66	UniRef100_Q9FRT3	Thioredoxin h n=1 Tax=Oryza sativa subsp. japonica TaxID=39947 RepID=Q9FRT3_ORYSJ	2
146	2	2	3.745	3.745	3.745	UniRef100_Q94GW4	Putative serine peptidase n=1 Tax=Oryza sativa subsp. japonica TaxID=39947 RepID=Q94GW4_ORYSJ	1
147	2	2	5.556	5.556	5.556	UniRef100_Q8H1V6	Hypersensitive-induced reaction protein 4 n=3 Tax=Hordeum vulgare subsp. vulgare TaxID=112509 RepID=Q8H1V6_HORVV	1
148	2	2	7.981	7.981	7.981	UniRef100_Q84T63	Expressed protein n=2 Tax=Oryza sativa subsp. japonica TaxID=39947 RepID=Q84T63_ORYSJ	1
149	2	2	7.273	7.273	7.273	UniRef100_Q7XXS5	Os05g0453700 protein n=3 Tax=Oryza sativa TaxID=4530 RepID=Q7XXS5_ORYSJ	1
150	2	2	14.55	14.55	14.55	UniRef100_Q7FAM9	V-type proton ATPase subunit G n=9 Tax=Oryza TaxID=4527 RepID=Q7FAM9_ORYSJ	1
151	2	2	2.222	2.222	2.222	UniRef100_Q6ZDY8	Succinate dehydrogenase [ubiquinone] flavoprotein subunit, mitochondrial n=7 Tax=Oryza TaxID=4527 RepID=SDHA_ORYSJ	1
152	2	2	1.884	1.884	1.884	UniRef100_Q6ZA75	RING-type E3 ubiquitin transferase n=2 Tax=Oryza sativa subsp. japonica TaxID=39947 RepID=Q6ZA75_ORYSJ	1
153	2	2	5.975	5.975	5.975	UniRef100_Q65WW3	Os05g0474600 protein n=3 Tax=Oryza sativa TaxID=4530 RepID=Q65WW3_ORYSJ	1
154	2	2	15.09	15.09	15.09	UniRef100_Q2QNG6	Membrane magnesium transporter n=7 Tax=Oryza TaxID=4527 RepID=Q2QNG6_ORYSJ	1
155	2	2	0.5786	0.5786	0.5786	UniRef100_Q10AB7	Retrotransposon protein, putative, Ty1-copia subclass n=4 Tax=Magnoliopsida TaxID=3398 RepID=Q10AB7_ORYSJ	1
156	2	2	21.92	21.92	21.92	UniRef100_P69555	Photosystem II reaction center protein H n=210 Tax=BOP clade TaxID=359160 RepID=PSBH_WHEAT	1
157	2	2	3.14	3.14	3.14	UniRef100_P41378	Eukaryotic initiation factor 4A n=1 Tax=Triticum aestivum TaxID=4565 RepID=IF4A_WHEAT	1
158	2	2	5.598	5.598	5.598	UniRef100_N1R206	Desiccation protectant Lea14-like protein n=1 Tax=Aegilops tauschii TaxID=37682 RepID=N1R206_AEGTA	1
159	2	2	4.57	4.57	4.57	UniRef100_M8B792	Copine domain-containing protein n=1 Tax=Aegilops tauschii TaxID=37682 RepID=M8B792_AEGTA	1
160	2	2	1.294	1.294	1.294	UniRef100_M8AXY9	WD_REPEATS_REGION domain-containing protein n=1 Tax=Aegilops tauschii TaxID=37682 RepID=M8AXY9_AEGTA	1
161	2	2	2.88	2.88	2.88	UniRef100_M8A0I0	Fructokinase-2 n=1 Tax=Triticum urartu TaxID=4572 RepID=M8A0I0_TRIUA	1
162	2	2	3.548	3.548	3.548	UniRef100_M7ZP50	Uncharacterized protein n=1 Tax=Triticum urartu TaxID=4572 RepID=M7ZP50_TRIUA	1
163	2	2	4.11	4.11	4.11	UniRef100_M7ZD36	DUF89 domain-containing protein n=9 Tax=Triticinae TaxID=1648030 RepID=M7ZD36_TRIUA	1
164	2	2	4.53	4.53	4.53	UniRef100_M7YVM9	Chitinase 1 n=2 Tax=Triticum TaxID=4564 RepID=M7YVM9_TRIUA	1
165	2	2	14.94	14.94	14.94	UniRef100_K4AHB0	Costars domain-containing protein n=2 Tax=Setaria TaxID=4554 RepID=K4AHB0_SETIT	1
166	2	2	1.905	1.905	1.905	UniRef100_J3MP54	PA domain-containing protein n=1 Tax=Oryza brachyantha TaxID=4533 RepID=J3MP54_ORYBR	1
167	2	2	6.667	6.667	6.667	UniRef100_J3KW63	Uncharacterized protein n=1 Tax=Oryza brachyantha TaxID=4533 RepID=J3KW63_ORYBR	1
168	2	2	6.977	6.977	6.977	UniRef100_I1HWJ6	Peptidyl-prolyl cis-trans isomerase n=2 Tax=Brachypodium TaxID=15367 RepID=I1HWJ6_BRADI	2
169	2	2	5.602	5.602	5.602	UniRef100_I1H5Z6	Uncharacterized protein n=1 Tax=Brachypodium distachyon TaxID=15368 RepID=I1H5Z6_BRADI	1
170	2	2	6.552	6.552	6.552	UniRef100_I1H2B8	Prohibitin n=1 Tax=Brachypodium distachyon TaxID=15368 RepID=I1H2B8_BRADI	1
171	2	2	15.13	15.13	15.13	UniRef100_I1GRB8	Superoxide dismutase [Cu-Zn] n=1 Tax=Brachypodium distachyon TaxID=15368 RepID=I1GRB8_BRADI	1
172	2	2	18.64	18.64	18.64	UniRef100_G3DQE2	Chitinase (Fragment) n=1 Tax=Lolium perenne TaxID=4522 RepID=G3DQE2_LOLPR	2
173	2	2	4.557	4.557	4.557	UniRef100_F2EDR4	Predicted protein (Fragment) n=1 Tax=Hordeum vulgare subsp. vulgare TaxID=112509 RepID=F2EDR4_HORVV	1
174	2	2	7.143	7.143	7.143	UniRef100_B6UH67	Late embryogenesis abundant protein D-34 n=2 Tax=Zea mays TaxID=4577 RepID=B6UH67_MAIZE	1
175	2	2	11.35	11.35	11.35	UniRef100_B3F2M6	Carboxypeptidase (Fragment) n=2 Tax=Oryza australiensis TaxID=4532 RepID=B3F2M6_9ORYZ	1
176	2	2	3.297	3.297	3.297	UniRef100_A0A5J9WE03	SERPIN domain-containing protein (Fragment) n=1 Tax=Eragrostis curvula TaxID=38414 RepID=A0A5J9WE03_9POAL	1
177	2	2	5.263	5.263	5.263	UniRef100_A0A5J9VI57	Glutathione transferase n=1 Tax=Eragrostis curvula TaxID=38414 RepID=A0A5J9VI57_9POAL	1
178	2	2	9.375	9.375	9.375	UniRef100_A0A5J9T3U9	Uncharacterized protein (Fragment) n=1 Tax=Eragrostis curvula TaxID=38414 RepID=A0A5J9T3U9_9POAL	1
179	2	2	5.634	5.634	5.634	UniRef100_A0A453GGR4	C2 domain-containing protein n=2 Tax=Aegilops tauschii TaxID=37682 RepID=A0A453GGR4_AEGTS	1
180	2	2	2.619	2.619	2.619	UniRef100_A0A3L6RI45	Lecithin-cholesterol acyltransferase-like 1 n=1 Tax=Panicum miliaceum TaxID=4540 RepID=A0A3L6RI45_PANMI	1
181	2	2	1.749	1.749	1.749	UniRef100_A0A3L6PAL8	Aconitate hydratase n=1 Tax=Panicum miliaceum TaxID=4540 RepID=A0A3L6PAL8_PANMI	1
182	2	2	5.013	5.013	5.013	UniRef100_A0A3B6R9U4	Lipase_GDSL domain-containing protein n=2 Tax=Triticum TaxID=4564 RepID=A0A3B6R9U4_WHEAT	1
183	2	2	4.573	4.573	4.573	UniRef100_A0A3B6QP50	Aldo_ket_red domain-containing protein n=3 Tax=Triticinae TaxID=1648030 RepID=A0A3B6QP50_WHEAT	1
184	2	2	6.436	6.436	6.436	UniRef100_A0A3B6GV05	Phytocyanin domain-containing protein n=3 Tax=Triticinae TaxID=1648030 RepID=A0A3B6GV05_WHEAT	1
185	2	2	7.051	7.051	7.051	UniRef100_A0A3B6EG02	RuBisCO_large domain-containing protein n=1 Tax=Triticum aestivum TaxID=4565 RepID=A0A3B6EG02_WHEAT	1
186	2	2	1.774	1.774	1.774	UniRef100_A0A3B6C1R6	Amine oxidase n=2 Tax=Triticum TaxID=4564 RepID=A0A3B6C1R6_WHEAT	1
187	2	2	2.882	2.882	2.882	UniRef100_A0A1D6LGA9	Transcription factor VOZ1 n=2 Tax=Zea mays TaxID=4577 RepID=A0A1D6LGA9_MAIZE	1
188	2	2	10.88	10.88	10.88	UniRef100_A0A0Q3G9F9	Uncharacterized protein n=1 Tax=Brachypodium distachyon TaxID=15368 RepID=A0A0Q3G9F9_BRADI	1
189	2	2	23.96	23.96	23.96	UniRef100_A0A0E0RJM9	Uncharacterized protein n=1 Tax=Oryza rufipogon TaxID=4529 RepID=A0A0E0RJM9_ORYRU	1
190	2	2	12.93	12.93	12.93	UniRef100_A0A0E0C5K8	Uncharacterized protein n=1 Tax=Oryza meridionalis TaxID=40149 RepID=A0A0E0C5K8_9ORYZ	1
191	2	2	3.661	3.661	3.661	UniRef100_A0A0D9UZU9	Protoporphyrinogen oxidase n=1 Tax=Leersia perrieri TaxID=77586 RepID=A0A0D9UZU9_9ORYZ	1
192	1.87	2.03	10.4	5.446	5.446	UniRef100_I1GM02	AAI domain-containing protein n=1 Tax=Brachypodium distachyon TaxID=15368 RepID=I1GM02_BRADI	1
193	1.85	2	9.22	3.191	3.191	UniRef100_M7Z5I1	Uncharacterized protein n=1 Tax=Triticum urartu TaxID=4572 RepID=M7Z5I1_TRIUA	1
194	1.85	2	1.898	1.898	1.898	UniRef100_C5XJZ3	Tr-type G domain-containing protein n=1 Tax=Sorghum bicolor TaxID=4558 RepID=C5XJZ3_SORBI	1
195	1.8	1.92	14.49	14.49	14.49	UniRef100_M8B5D9	Uncharacterized protein n=3 Tax=Triticum TaxID=4564 RepID=M8B5D9_TRIUA	1
196	1.79	1.95	5.303	3.03	3.03	UniRef100_A0A446NDR0	Uncharacterized protein n=1 Tax=Triticum turgidum subsp. durum TaxID=4567 RepID=A0A446NDR0_TRITD	1
197	1.76	1.99	13.95	13.95	6.977	UniRef100_I1I9J7	Uncharacterized protein n=1 Tax=Brachypodium distachyon TaxID=15368 RepID=I1I9J7_BRADI	1
198	1.72	1.85	13.51	13.51	13.51	UniRef100_A0A0A9D5M8	Peptidyl-prolyl cis-trans isomerase n=1 Tax=Arundo donax TaxID=35708 RepID=A0A0A9D5M8_ARUDO	1
199	1.7	1.92	10.53	10.53	5.668	UniRef100_K3ZWE9	PCI domain-containing protein n=1 Tax=Setaria italica TaxID=4555 RepID=K3ZWE9_SETIT	1
200	1.62	1.77	13.75	13.75	13.75	UniRef100_M0UJC9	Uncharacterized protein n=1 Tax=Hordeum vulgare subsp. vulgare TaxID=112509 RepID=M0UJC9_HORVV	1
201	1.6	1.74	12.22	12.22	12.22	UniRef100_K3ZYH9	Uncharacterized protein n=2 Tax=Setaria TaxID=4554 RepID=K3ZYH9_SETIT	1
202	1.55	1.68	11.19	11.19	11.19	UniRef100_A0A6G1CKE4	Uncharacterized protein n=1 Tax=Oryza meyeriana var. granulata TaxID=110450 RepID=A0A6G1CKE4_9ORYZ	1
203	1.54	1.75	11.3	11.3	10.43	UniRef100_W5FIX9	Uncharacterized protein n=2 Tax=Triticinae TaxID=1648030 RepID=W5FIX9_WHEAT	1
204	1.5	1.66	3.541	3.541	2.796	UniRef100_A0A0E0CIK2	RING-type domain-containing protein n=1 Tax=Oryza meridionalis TaxID=40149 RepID=A0A0E0CIK2_9ORYZ	2
205	1.49	1.64	10	10	10	UniRef100_Q5I7K5	Ribosomal protein P1 n=5 Tax=Triticinae TaxID=1648030 RepID=Q5I7K5_WHEAT	1
206	1.47	1.62	3.367	1.684	1.684	UniRef100_A0A2K2CHS2	Uncharacterized protein n=1 Tax=Brachypodium distachyon TaxID=15368 RepID=A0A2K2CHS2_BRADI	1
207	1.47	1.6	7.821	7.821	7.821	UniRef100_K6ZY04	Peptidyl-prolyl cis-trans isomerase (Fragment) n=1 Tax=Phleum pratense TaxID=15957 RepID=K6ZY04_PHLPR	1
208	1.45	3.84	12.87	6.043	6.043	UniRef100_P80284	Protein disulfide-isomerase n=1 Tax=Hordeum vulgare TaxID=4513 RepID=PDI_HORVU	3
209	1.42	1.6	28.68	10.08	10.08	UniRef100_I1H603	HIT domain-containing protein n=1 Tax=Brachypodium distachyon TaxID=15368 RepID=I1H603_BRADI	1
210	1.42	1.57	4.036	4.036	4.036	UniRef100_Q42971	Enolase n=4 Tax=Oryza sativa TaxID=4530 RepID=ENO_ORYSJ	1
211	1.4	6.69	55.7	55.7	42.28	UniRef100_P59220	Calmodulin-7 n=195 Tax=cellular organisms TaxID=131567 RepID=CALM7_ARATH	4
212	1.38	1.51	11.83	11.83	11.83	UniRef100_W5F5C1	zf-Tim10_DDP domain-containing protein n=6 Tax=Triticeae TaxID=147389 RepID=W5F5C1_WHEAT	1
213	1.38	1.51	3.217	3.217	3.217	UniRef100_I1GLI2	TOG domain-containing protein n=2 Tax=Brachypodium distachyon TaxID=15368 RepID=I1GLI2_BRADI	1
214	1.36	1.7	9.287	7.127	2.376	UniRef100_A0A1C3HPT0	Ribulose bisphosphate carboxylase large chain (Fragment) n=1 Tax=Puccinellia maritima TaxID=492098 RepID=A0A1C3HPT0_9POAL	1
215	1.35	1.61	25.22	16.09	7.391	UniRef100_Q43209	Protein-L-isoaspartate O-methyltransferase n=2 Tax=Triticinae TaxID=1648030 RepID=PIMT_WHEAT	1
216	1.33	1.47	11.46	11.46	11.46	UniRef100_Q2PCC5	Type 2 non specific lipid transfer protein n=1 Tax=Triticum aestivum TaxID=4565 RepID=Q2PCC5_WHEAT	1
217	1.27	1.58	9.831	9.831	0	UniRef100_G9FRD8	Class III endochitinase n=1 Tax=Dactylis glomerata TaxID=4509 RepID=G9FRD8_DACGL	0
218	1.26	1.39	4.484	4.484	4.484	UniRef100_R7WAZ3	ATP synthase subunit delta', mitochondrial n=1 Tax=Aegilops tauschii TaxID=37682 RepID=R7WAZ3_AEGTA	1
219	1.25	1.39	2.152	2.152	2.152	UniRef100_W8FJ68	Starch synthase, chloroplastic/amyloplastic n=5 Tax=Triticum TaxID=4564 RepID=W8FJ68_WHEAT	1
220	1.25	1.39	6.509	6.509	6.509	UniRef100_I1H5C7	Mitochondrial fission 1 protein n=1 Tax=Brachypodium distachyon TaxID=15368 RepID=I1H5C7_BRADI	1
221	1.24	1.4	44.68	23.4	23.4	UniRef100_A0A4U6VFI6	Uncharacterized protein n=1 Tax=Setaria viridis TaxID=4556 RepID=A0A4U6VFI6_SETVI	1
222	1.22	1.36	3.889	3.889	3.889	UniRef100_A0A5J9U5B2	SERPIN domain-containing protein (Fragment) n=1 Tax=Eragrostis curvula TaxID=38414 RepID=A0A5J9U5B2_9POAL	1
224	1.17	1.3	6.028	6.028	6.028	UniRef100_A0A446PA38	RING-type E3 ubiquitin transferase n=1 Tax=Triticum turgidum subsp. durum TaxID=4567 RepID=A0A446PA38_TRITD	1
225	1.15	1.29	1.488	1.488	1.488	UniRef100_M8ATC6	Alpha-mannosidase n=1 Tax=Triticum urartu TaxID=4572 RepID=M8ATC6_TRIUA	1
226	1.13	1.27	16.05	16.05	16.05	UniRef100_A0A287EIQ3	Uncharacterized protein n=2 Tax=Hordeum vulgare TaxID=4513 RepID=A0A287EIQ3_HORVV	1
227	1.11	1.24	10	10	10	UniRef100_A0A287MXK2	VOC domain-containing protein n=1 Tax=Hordeum vulgare subsp. vulgare TaxID=112509 RepID=A0A287MXK2_HORVV	1
228	1.1	1.24	2.049	2.049	2.049	UniRef100_T1T6C4	Glutelin (Fragment) n=1 Tax=Oryza sativa subsp. indica TaxID=39946 RepID=T1T6C4_ORYSI	2
229	1.08	1.22	5.607	5.607	5.607	UniRef100_M8C8R9	Uncharacterized protein n=1 Tax=Aegilops tauschii TaxID=37682 RepID=M8C8R9_AEGTA	1
230	1.06	1.19	5.946	5.946	3.514	UniRef100_A0A3B6MWF3	Uncharacterized protein n=6 Tax=Triticinae TaxID=1648030 RepID=A0A3B6MWF3_WHEAT	1
231	1.05	1.19	5.528	5.528	5.528	UniRef100_A0A452Y0R1	Uncharacterized protein n=3 Tax=Aegilops tauschii TaxID=37682 RepID=A0A452Y0R1_AEGTS	1
232	1.03	1.17	4.688	4.688	4.688	UniRef100_I1IYE6	Chlorophyll a-b binding protein, chloroplastic n=1 Tax=Brachypodium distachyon TaxID=15368 RepID=I1IYE6_BRADI	1
233	1.02	1.16	2.83	2.83	2.83	UniRef100_R7W728	Guanosine nucleotide diphosphate dissociation inhibitor n=1 Tax=Aegilops tauschii TaxID=37682 RepID=R7W728_AEGTA	1
234	1.01	1.15	9.211	9.211	9.211	UniRef100_A0A2H4MT40	Heat shock protein 17.9 n=1 Tax=Festuca arundinacea TaxID=4606 RepID=A0A2H4MT40_FESAR	1
266	1.33	1.47	11.46	11.46	11.46	UniRef100_Q2PCC5	Type 2 non specific lipid transfer protein n=1 Tax=Triticum aestivum TaxID=4565 RepID=Q2PCC5_WHEAT	1
282	1.5	1.66	3.541	3.541	2.796	UniRef100_A0A0E0CIK2	RING-type domain-containing protein n=1 Tax=Oryza meridionalis TaxID=40149 RepID=A0A0E0CIK2_9ORYZ	2
Platinum
N	Unused	Total	%Cov	%Cov(50)	%Cov(95)	Accession	Name	Peptides(95%)
2	13.06	13.06	11.6	10.59	10.59	UniRef100_J3MMZ8	Sucrose synthase n=1 Tax=Oryza brachyantha TaxID=4533 RepID=J3MMZ8_ORYBR	7
3	12.67	12.69	65.75	56.16	45.66	UniRef100_M7Z628	Peroxiredoxin n=1 Tax=Triticum urartu TaxID=4572 RepID=M7Z628_TRIUA	11
4	11.07	11.07	54.73	48.65	40.54	UniRef100_Q84VG0	Probable calcium-binding protein CML7 n=10 Tax=Oryza TaxID=4527 RepID=CML7_ORYSJ	5
6	9.55	9.57	14.11	14.11	14.11	UniRef100_A0A5J9T5H8	Malate dehydrogenase n=1 Tax=Eragrostis curvula TaxID=38414 RepID=A0A5J9T5H8_9POAL	5
7	8.71	8.71	33.99	33.99	33.99	UniRef100_P0C073	Ubiquitin-NEDD8-like protein RUB1 n=1 Tax=Deschampsia antarctica TaxID=159298 RepID=RUB1_DESAN	6
8	8.28	8.28	23.2	18.23	15.47	UniRef100_A0A3B6H6K7	Peroxidase n=1 Tax=Triticum aestivum TaxID=4565 RepID=A0A3B6H6K7_WHEAT	4
9	8.23	8.23	13.67	9.18	9.18	UniRef100_Q93XQ8	Protein disulfide-isomerase n=2 Tax=Triticum TaxID=4564 RepID=Q93XQ8_WHEAT	5
10	8.08	8.08	46.99	46.99	30.12	UniRef100_A0A2P1AAV9	Universal stress protein n=1 Tax=Festuca arundinacea TaxID=4606 RepID=A0A2P1AAV9_FESAR	4
11	8	8	33.33	33.33	33.33	UniRef100_I1HMD7	Uncharacterized protein n=1 Tax=Brachypodium distachyon TaxID=15368 RepID=I1HMD7_BRADI	5
12	7.98	8.01	25.87	25.87	25.87	UniRef100_M7YGD8	Uncharacterized protein n=2 Tax=Triticum TaxID=4564 RepID=M7YGD8_TRIUA	6
14	6.85	6.88	15.83	15.83	11	UniRef100_P12615	12S seed storage globulin 1 n=1 Tax=Avena sativa TaxID=4498 RepID=SSG1_AVESA	5
15	6.54	6.54	47.09	26.74	19.19	UniRef100_A0A059Q1N9	Peptidyl-prolyl cis-trans isomerase n=1 Tax=Saccharum hybrid cultivar R570 TaxID=131158 RepID=A0A059Q1N9_9POAL	4
16	6.54	6.54	21.43	21.43	18.05	UniRef100_A0A287SBS0	Uncharacterized protein n=3 Tax=Hordeum vulgare subsp. vulgare TaxID=112509 RepID=A0A287SBS0_HORVV	4
17	6.37	6.38	10.24	9.059	6.235	UniRef100_K4A5T0	Beta-galactosidase n=1 Tax=Setaria italica TaxID=4555 RepID=K4A5T0_SETIT	4
18	6.34	6.35	16.39	6.767	6.767	UniRef100_A0A6G1FDS7	Uncharacterized protein n=1 Tax=Oryza meyeriana var. granulata TaxID=110450 RepID=A0A6G1FDS7_9ORYZ	3
19	6.34	6.35	19.56	19.56	15.56	UniRef100_Q8S4P7	Thaumatin-like protein n=1 Tax=Triticum aestivum TaxID=4565 RepID=Q8S4P7_WHEAT	3
20	6.22	6.26	63.83	53.19	43.62	UniRef100_Q6L5L8	Embryonic abundant protein n=1 Tax=Bromus inermis TaxID=15371 RepID=Q6L5L8_BROIN	4
21	6.15	6.15	14.34	12.7	10.25	UniRef100_I1GTP8	Beta-amylase n=11 Tax=Brachypodium TaxID=15367 RepID=I1GTP8_BRADI	4
22	5.49	5.52	25.9	25.9	10.82	UniRef100_P08477	Glyceraldehyde-3-phosphate dehydrogenase 2, cytosolic (Fragment) n=1 Tax=Hordeum vulgare TaxID=4513 RepID=G3PC2_HORVU	2
23	5.47	7.51	12.67	9.942	9.942	UniRef100_A0A5J9USD5	Protein disulfide-isomerase n=1 Tax=Eragrostis curvula TaxID=38414 RepID=A0A5J9USD5_9POAL	4
24	5.37	5.39	12.96	12.96	12.96	UniRef100_C5YRM9	Uncharacterized protein n=1 Tax=Sorghum bicolor TaxID=4558 RepID=C5YRM9_SORBI	4
25	5.34	5.37	37.33	24.67	24.67	UniRef100_I1I4X0	Uncharacterized protein n=1 Tax=Brachypodium distachyon TaxID=15368 RepID=I1I4X0_BRADI	3
26	5.29	5.31	33.71	28.65	28.65	UniRef100_A0A3S6CQ22	FT05 n=1 Tax=Lolium perenne TaxID=4522 RepID=A0A3S6CQ22_LOLPR	4
27	5.22	5.25	39.34	29.51	29.51	UniRef100_A0A341YDG0	NTF2 domain-containing protein n=2 Tax=Triticinae TaxID=1648030 RepID=A0A341YDG0_WHEAT	4
28	5.08	5.11	55.7	42.28	22.15	UniRef100_P59220	Calmodulin-7 n=195 Tax=cellular organisms TaxID=131567 RepID=CALM7_ARATH	2
29	4.85	4.87	8.264	8.264	3.636	UniRef100_Q9SXK3	Starch synthase, chloroplastic/amyloplastic n=1 Tax=Triticum aestivum TaxID=4565 RepID=Q9SXK3_WHEAT	2
30	4.81	4.82	20	20	13.89	UniRef100_Q0D628	Os07g0516200 protein n=5 Tax=Oryza TaxID=4527 RepID=Q0D628_ORYSJ	2
31	4.76	7.36	25.45	15.91	11.36	UniRef100_I1GRW3	Peroxiredoxin n=1 Tax=Brachypodium distachyon TaxID=15368 RepID=I1GRW3_BRADI	3
32	4.57	4.59	29	29	28	UniRef100_I1GRU5	Uncharacterized protein n=1 Tax=Brachypodium distachyon TaxID=15368 RepID=I1GRU5_BRADI	2
33	4.52	4.53	28.26	28.26	28.26	UniRef100_J3LMH7	VOC domain-containing protein n=1 Tax=Oryza brachyantha TaxID=4533 RepID=J3LMH7_ORYBR	3
34	4.42	4.47	26.6	26.6	16.49	UniRef100_H2DQF4	Late embryogenesis abundant protein 1 n=1 Tax=Deschampsia antarctica TaxID=159298 RepID=H2DQF4_DESAN	3
35	4.33	4.34	39.29	39.29	26.79	UniRef100_R7W4S0	Endogenous alpha-amylase/subtilisin inhibitor n=1 Tax=Aegilops tauschii TaxID=37682 RepID=R7W4S0_AEGTA	2
36	4.31	4.37	14.46	14.46	14.46	UniRef100_I4EP61	Avenin (Fragment) n=1 Tax=Avena murphyi TaxID=37663 RepID=I4EP61_9POAL	3
37	4.2	4.22	24.24	24.24	18.18	UniRef100_Q8H0B8	Cold regulated protein n=2 Tax=Triticinae TaxID=1648030 RepID=Q8H0B8_WHEAT	2
38	4.2	4.21	11.78	11.78	8.28	UniRef100_A0A1D9C6S8	Phosphoglycerate kinase (Fragment) n=10 Tax=Avena TaxID=4496 RepID=A0A1D9C6S8_9POAL	2
39	4.15	4.16	12.62	8.638	8.638	UniRef100_W5BUF4	Caleosin n=2 Tax=Triticinae TaxID=1648030 RepID=W5BUF4_WHEAT	2
40	4.13	4.14	8.949	5.145	5.145	UniRef100_U5S8M6	Elongation factor 1-alpha n=1 Tax=Dendrocalamus latiflorus TaxID=257763 RepID=U5S8M6_DENLA	2
41	4.11	4.12	8.295	6.912	6.912	UniRef100_P93616	Polyadenylate-binding protein n=1 Tax=Triticum aestivum TaxID=4565 RepID=P93616_WHEAT	4
42	4.09	4.1	17.81	10.53	10.53	UniRef100_K3ZWE9	PCI domain-containing protein n=1 Tax=Setaria italica TaxID=4555 RepID=K3ZWE9_SETIT	2
43	4.07	4.08	14.65	14.65	14.65	UniRef100_M7ZFL7	Uncharacterized protein n=1 Tax=Triticum urartu TaxID=4572 RepID=M7ZFL7_TRIUA	3
44	4.03	4.03	41.77	30.38	30.38	UniRef100_B9VNV3	Polyphenol oxidase (Fragment) n=1 Tax=Festuca pratensis TaxID=4608 RepID=B9VNV3_FESPR	2
45	4.02	4.02	6.299	6.299	6.299	UniRef100_Q401N7	Aspartic proteinase n=1 Tax=Triticum aestivum TaxID=4565 RepID=Q401N7_WHEAT	3
46	4.01	4.39	43.14	15.69	9.804	UniRef100_Q6L5L7	Embryonic abundant protein n=1 Tax=Bromus inermis TaxID=15371 RepID=Q6L5L7_BROIN	4
47	4	8	29.24	29.24	29.24	UniRef100_I1HLK3	Usp domain-containing protein n=1 Tax=Brachypodium distachyon TaxID=15368 RepID=I1HLK3_BRADI	4
48	4	6	10.22	10.22	10.22	UniRef100_Q7X6I8	OJ000315_02.8 protein n=3 Tax=Oryza sativa subsp. japonica TaxID=39947 RepID=Q7X6I8_ORYSJ	3
49	4	4.14	17.88	17.88	12.29	UniRef100_Q9XFD0	ABA-inducible protein WRAB1 n=1 Tax=Triticum aestivum TaxID=4565 RepID=Q9XFD0_WHEAT	2
50	4	4	5.441	2.064	2.064	UniRef100_C5X0T3	Uncharacterized protein n=1 Tax=Sorghum bicolor TaxID=4558 RepID=C5X0T3_SORBI	2
51	4	4	35.34	21.8	21.8	UniRef100_R7W3S7	VOC domain-containing protein n=1 Tax=Aegilops tauschii TaxID=37682 RepID=R7W3S7_AEGTA	2
52	4	4	24.31	24.31	17.13	UniRef100_M7Z605	Putative calcium-binding protein CML49 n=1 Tax=Triticum urartu TaxID=4572 RepID=M7Z605_TRIUA	2
53	4	4	11.3	11.3	11.3	UniRef100_W5FIX9	Uncharacterized protein n=2 Tax=Triticinae TaxID=1648030 RepID=W5FIX9_WHEAT	2
54	4	4	12.5	12.5	12.5	UniRef100_W5D4R0	Uncharacterized protein n=2 Tax=Triticum TaxID=4564 RepID=W5D4R0_WHEAT	2
55	4	4	11	11	11	UniRef100_W5D2A3	Uncharacterized protein n=2 Tax=Triticum TaxID=4564 RepID=W5D2A3_WHEAT	2
56	4	4	2.046	2.046	2.046	UniRef100_R7WC71	Endoplasmin-like protein n=2 Tax=Aegilops tauschii TaxID=37682 RepID=R7WC71_AEGTA	2
57	4	4	8.434	8.434	8.434	UniRef100_R7W9M2	Putative aquaporin TIP3-1 n=1 Tax=Aegilops tauschii TaxID=37682 RepID=R7W9M2_AEGTA	2
58	4	4	5.063	5.063	5.063	UniRef100_Q41534	ATP synthase subunit beta n=1 Tax=Triticum aestivum TaxID=4565 RepID=Q41534_WHEAT	2
59	4	4	11.3	11.3	11.3	UniRef100_N1QPE1	GTP-binding protein SAR1A n=2 Tax=Aegilops tauschii TaxID=37682 RepID=N1QPE1_AEGTA	2
60	4	4	6.727	6.727	6.727	UniRef100_M7ZUG3	Aldehyde dehydrogenase family 2 member B7, mitochondrial n=2 Tax=Triticinae TaxID=1648030 RepID=M7ZUG3_TRIUA	2
61	4	4	44.68	44.68	44.68	UniRef100_K3ZGB2	Uncharacterized protein n=3 Tax=Paniceae TaxID=147428 RepID=K3ZGB2_SETIT	2
62	4	4	4.152	4.152	4.152	UniRef100_J3MAR9	ACB domain-containing protein n=2 Tax=Oryza brachyantha TaxID=4533 RepID=J3MAR9_ORYBR	3
63	4	4	33.06	33.06	33.06	UniRef100_I1HHU7	Thioredoxin domain-containing protein n=1 Tax=Brachypodium distachyon TaxID=15368 RepID=I1HHU7_BRADI	3
64	4	4	5.709	5.709	5.709	UniRef100_D2E9R6	Hsp organizing protein/stress-inducible protein n=1 Tax=Dactylis glomerata TaxID=4509 RepID=D2E9R6_DACGL	2
65	4	4	5.038	5.038	5.038	UniRef100_C0LF33	Serpin 4 n=1 Tax=Triticum aestivum TaxID=4565 RepID=C0LF33_WHEAT	2
66	4	4	8.427	8.427	8.427	UniRef100_A0A5B9T5R9	Glutamine synthetase n=3 Tax=Lolium TaxID=4520 RepID=A0A5B9T5R9_LOLRI	2
67	4	4	3.963	3.963	3.963	UniRef100_A0A0E0PH65	Peroxidase n=1 Tax=Oryza rufipogon TaxID=4529 RepID=A0A0E0PH65_ORYRU	2
68	3.92	4	13.24	13.24	13.24	UniRef100_Q0GR05	Germin-like protein n=1 Tax=Hordeum vulgare subsp. vulgare TaxID=112509 RepID=Q0GR05_HORVV	2
69	3.8	3.86	12.2	9.284	9.284	UniRef100_W5IA32	Formate dehydrogenase, mitochondrial n=5 Tax=Triticinae TaxID=1648030 RepID=W5IA32_WHEAT	2
71	3.75	3.87	11.04	11.04	5.96	UniRef100_A0A453E303	DUF1421 domain-containing protein n=1 Tax=Aegilops tauschii subsp. strangulata TaxID=200361 RepID=A0A453E303_AEGTS	2
72	3.74	3.79	12.01	12.01	7.542	UniRef100_I1HUD0	Fructose-bisphosphate aldolase n=1 Tax=Brachypodium distachyon TaxID=15368 RepID=I1HUD0_BRADI	2
73	3.72	3.8	31.13	31.13	19.87	UniRef100_W5CUW2	WHy domain-containing protein n=2 Tax=Triticum TaxID=4564 RepID=W5CUW2_WHEAT	2
74	3.65	3.74	17.04	8.039	8.039	UniRef100_I1HCH9	NADH-cytochrome b5 reductase n=1 Tax=Brachypodium distachyon TaxID=15368 RepID=I1HCH9_BRADI	2
75	3.57	3.64	19.84	19.84	19.84	UniRef100_R7W3W0	Cytochrome b-c1 complex subunit 7 n=1 Tax=Aegilops tauschii TaxID=37682 RepID=R7W3W0_AEGTA	2
76	3.55	3.62	15.57	15.57	15.57	UniRef100_K3YJN4	Germin-like protein n=3 Tax=Setaria TaxID=4554 RepID=K3YJN4_SETIT	2
77	3.52	3.58	23.21	10.71	10.71	UniRef100_K3YJX9	ATP synthase subunit d, mitochondrial n=2 Tax=Setaria TaxID=4554 RepID=K3YJX9_SETIT	2
78	3.51	3.61	28.05	28.05	28.05	UniRef100_W5D637	Uncharacterized protein n=2 Tax=Triticum TaxID=4564 RepID=W5D637_WHEAT	2
79	3.3	3.45	31.07	31.07	24.76	UniRef100_C5YN49	Superoxide dismutase [Cu-Zn] n=2 Tax=Andropogoneae TaxID=147429 RepID=C5YN49_SORBI	2
80	3.28	3.34	6.091	6.091	6.091	UniRef100_A0A5J9WDS6	SERPIN domain-containing protein n=1 Tax=Eragrostis curvula TaxID=38414 RepID=A0A5J9WDS6_9POAL	3
81	3.15	3.23	12.13	6.557	3.279	UniRef100_A0A453N321	Glyco_hydro_18 domain-containing protein n=1 Tax=Aegilops tauschii subsp. strangulata TaxID=200361 RepID=A0A453N321_AEGTS	1
82	3.13	3.2	12.66	9.763	9.763	UniRef100_R7W5Z8	Adenylate kinase n=1 Tax=Aegilops tauschii TaxID=37682 RepID=R7W5Z8_AEGTA	2
83	3.08	3.16	18.45	14.08	14.08	UniRef100_D2EDB7	Putative salt-stress root protein n=1 Tax=Lolium perenne TaxID=4522 RepID=D2EDB7_LOLPR	2
84	3.02	5.17	8.539	7.865	7.865	UniRef100_A0A0D9VE58	Uncharacterized protein n=1 Tax=Leersia perrieri TaxID=77586 RepID=A0A0D9VE58_9ORYZ	5
86	2.92	2.98	24.32	24.32	13.51	UniRef100_I1HA58	NADH dehydrogenase [ubiquinone] 1 beta subcomplex subunit 7 n=1 Tax=Brachypodium distachyon TaxID=15368 RepID=I1HA58_BRADI	1
87	2.86	2.92	14.84	14.84	14.84	UniRef100_A0A446M452	Phytocyanin domain-containing protein n=1 Tax=Triticum turgidum subsp. durum TaxID=4567 RepID=A0A446M452_TRITD	2
88	2.75	2.84	10.07	10.07	2.461	UniRef100_S6CNQ2	Ribulose bisphosphate carboxylase large chain (Fragment) n=1 Tax=Monachather paradoxus TaxID=42072 RepID=S6CNQ2_9POAL	1
89	2.71	2.88	13.48	8.356	5.391	UniRef100_M0XJL4	UDP-arabinopyranose mutase n=2 Tax=Hordeum vulgare TaxID=4513 RepID=M0XJL4_HORVV	2
90	2.67	2.72	35.66	28.68	10.08	UniRef100_I1H603	HIT domain-containing protein n=1 Tax=Brachypodium distachyon TaxID=15368 RepID=I1H603_BRADI	1
91	2.64	2.7	13.69	6.25	3.274	UniRef100_P93636	Actin (Fragment) n=1 Tax=Zea mays TaxID=4577 RepID=P93636_MAIZE	1
92	2.62	2.74	11.34	8.564	3.275	UniRef100_A0A287PPZ0	Uncharacterized protein n=1 Tax=Hordeum vulgare subsp. vulgare TaxID=112509 RepID=A0A287PPZ0_HORVV	1
93	2.59	2.62	2.957	2.957	2.957	UniRef100_N1QPD5	Subtilisin-like protease n=1 Tax=Aegilops tauschii TaxID=37682 RepID=N1QPD5_AEGTA	2
94	2.59	2.61	29.21	29.21	15.73	UniRef100_R7WA20	BOWMAN_BIRK domain-containing protein n=2 Tax=Aegilops tauschii TaxID=37682 RepID=R7WA20_AEGTA	1
95	2.49	2.53	6.43	4.213	2.661	UniRef100_A0A0E0ETC4	HATPase_c domain-containing protein n=1 Tax=Oryza meridionalis TaxID=40149 RepID=A0A0E0ETC4_9ORYZ	1
96	2.48	2.5	20.25	13.92	6.329	UniRef100_R7W7A6	Histone H4 n=1 Tax=Aegilops tauschii TaxID=37682 RepID=R7W7A6_AEGTA	1
97	2.39	2.41	6.759	4.506	2.6	UniRef100_D8V0M4	Polyphenol oxidase n=1 Tax=Triticum aestivum TaxID=4565 RepID=D8V0M4_WHEAT	1
98	2.34	2.36	12.47	8.587	5.263	UniRef100_K7X7N3	Malate dehydrogenase n=1 Tax=Echinochloa crus-galli TaxID=90397 RepID=K7X7N3_ECHCG	2
99	2.31	2.33	18.31	18.31	15.49	UniRef100_M7YGF5	Subtilisin-chymotrypsin inhibitor-2A n=1 Tax=Triticum urartu TaxID=4572 RepID=M7YGF5_TRIUA	1
100	2.29	2.31	10.24	10.24	5.723	UniRef100_A0A3L6SX12	J domain-containing protein n=1 Tax=Panicum miliaceum TaxID=4540 RepID=A0A3L6SX12_PANMI	1
101	2.28	2.3	20.35	20.35	11.5	UniRef100_Q94JS9	Glutaredoxin n=2 Tax=Deschampsia antarctica TaxID=159298 RepID=Q94JS9_DESAN	1
102	2.27	2.35	25	25	13.24	UniRef100_J3L8A4	Cytochrome b5 heme-binding domain-containing protein n=1 Tax=Oryza brachyantha TaxID=4533 RepID=J3L8A4_ORYBR	1
103	2.26	2.28	9.13	9.13	5.217	UniRef100_Q43209	Protein-L-isoaspartate O-methyltransferase n=2 Tax=Triticinae TaxID=1648030 RepID=PIMT_WHEAT	1
104	2.22	2.24	4.856	4.856	3.281	UniRef100_Q7Y070	H(+)-exporting diphosphatase n=2 Tax=Triticum aestivum TaxID=4565 RepID=Q7Y070_WHEAT	1
105	2.2	2.22	4.918	4.918	2.869	UniRef100_W5HK74	Vacuolar proton pump subunit B n=8 Tax=Triticeae TaxID=147389 RepID=W5HK74_WHEAT	1
106	2.18	2.19	5.303	5.303	3.03	UniRef100_A0A446NDR0	Uncharacterized protein n=1 Tax=Triticum turgidum subsp. durum TaxID=4567 RepID=A0A446NDR0_TRITD	1
107	2.16	2.23	12.62	12.62	5.607	UniRef100_K7AKS5	Uncharacterized protein (Fragment) n=4 Tax=Phleum pratense TaxID=15957 RepID=K7AKS5_PHLPR	1
108	2.14	4.17	5.466	5.466	5.466	UniRef100_J3LBL1	Uncharacterized protein n=1 Tax=Oryza brachyantha TaxID=4533 RepID=J3LBL1_ORYBR	2
109	2.14	2.15	7.383	4.922	4.922	UniRef100_A0A0A9G655	Uncharacterized protein n=1 Tax=Arundo donax TaxID=35708 RepID=A0A0A9G655_ARUDO	1
110	2.13	2.14	3.399	1.7	1.7	UniRef100_A0A452ZS49	Uncharacterized protein n=1 Tax=Aegilops tauschii subsp. strangulata TaxID=200361 RepID=A0A452ZS49_AEGTS	1
111	2.12	4.41	10.35	8.98	5.936	UniRef100_M7ZPC7	Heat shock cognate 70 kDa protein n=1 Tax=Triticum urartu TaxID=4572 RepID=M7ZPC7_TRIUA	3
112	2.12	2.13	4.444	2.222	2.222	UniRef100_Q6ZDY8	Succinate dehydrogenase [ubiquinone] flavoprotein subunit, mitochondrial n=7 Tax=Oryza TaxID=4527 RepID=SDHA_ORYSJ	1
113	2.12	2.13	8.429	3.831	3.831	UniRef100_Q08G36	14-3-3 protein n=1 Tax=Triticum aestivum TaxID=4565 RepID=Q08G36_WHEAT	1
114	2.12	2.13	14.1	10.57	10.57	UniRef100_M8BB60	Prohibitin n=1 Tax=Aegilops tauschii TaxID=37682 RepID=M8BB60_AEGTA	1
115	2.11	2.13	16.02	7.812	7.812	UniRef100_Q945R5	L-ascorbate peroxidase n=1 Tax=Hordeum vulgare TaxID=4513 RepID=Q945R5_HORVU	1
116	2.11	2.12	8.861	8.861	8.861	UniRef100_N1QXW4	Uncharacterized protein n=1 Tax=Aegilops tauschii TaxID=37682 RepID=N1QXW4_AEGTA	1
117	2.11	2.12	11.59	11.59	5.488	UniRef100_M8ASM6	AAI domain-containing protein n=2 Tax=Aegilops tauschii TaxID=37682 RepID=M8ASM6_AEGTA	1
118	2.11	2.12	8.389	8.389	8.389	UniRef100_M7YCT7	3-ketoacyl-CoA thiolase 2, peroxisomal n=1 Tax=Triticum urartu TaxID=4572 RepID=M7YCT7_TRIUA	2
119	2.08	2.08	33.04	25.89	25.89	UniRef100_P00068	Cytochrome c n=7 Tax=Triticeae TaxID=147389 RepID=CYC_WHEAT	3
120	2.06	2.06	6.522	3.478	3.478	UniRef100_T1MV14	Phospho-2-dehydro-3-deoxyheptonate aldolase n=1 Tax=Triticum urartu TaxID=4572 RepID=T1MV14_TRIUA	1
121	2.05	2.06	13.16	13.16	13.16	UniRef100_M7YTB2	Subtilisin-chymotrypsin inhibitor-2B n=1 Tax=Triticum urartu TaxID=4572 RepID=M7YTB2_TRIUA	1
122	2.05	2.05	3.796	1.898	1.898	UniRef100_C5XJZ3	Tr-type G domain-containing protein n=1 Tax=Sorghum bicolor TaxID=4558 RepID=C5XJZ3_SORBI	1
123	2.05	2.05	3.66	1.307	1.307	UniRef100_Q6BCT3	5-methyltetrahydropteroyltriglutamate--homocysteine S-methyltransferase n=1 Tax=Hordeum vulgare TaxID=4513 RepID=Q6BCT3_HORVU	1
124	2.05	2.05	12.4	6.977	6.977	UniRef100_I1I9J7	Uncharacterized protein n=1 Tax=Brachypodium distachyon TaxID=15368 RepID=I1I9J7_BRADI	1
125	2.04	2.04	6.047	6.047	6.047	UniRef100_A0A3L6PRF1	Glycine-rich protein 2-like n=1 Tax=Panicum miliaceum TaxID=4540 RepID=A0A3L6PRF1_PANMI	1
126	2.02	2.02	7.5	3.75	3.75	UniRef100_A0A5J9UH42	Cysteine proteinase inhibitor n=2 Tax=Eragrostis curvula TaxID=38414 RepID=A0A5J9UH42_9POAL	1
127	2.01	2.01	27.56	27.56	27.56	UniRef100_M8AA82	Uncharacterized protein n=1 Tax=Triticum urartu TaxID=4572 RepID=M8AA82_TRIUA	2
128	2.01	2.01	9.486	6.324	6.324	UniRef100_A0A453KDF3	Uncharacterized protein n=1 Tax=Aegilops tauschii subsp. strangulata TaxID=200361 RepID=A0A453KDF3_AEGTS	2
129	2	12.64	59.17	45.41	34.86	UniRef100_Q9AXH7	Peroxiredoxin n=1 Tax=Triticum turgidum subsp. durum TaxID=4567 RepID=Q9AXH7_TRITD	11
130	2	8.71	38.43	38.43	38.43	UniRef100_A0A3B6RQD3	Uncharacterized protein n=1 Tax=Triticum aestivum TaxID=4565 RepID=A0A3B6RQD3_WHEAT	6
131	2	5.11	55.7	42.28	22.15	UniRef100_P04464	Calmodulin n=1 Tax=Triticum aestivum TaxID=4565 RepID=CALM_WHEAT	2
132	2	4.49	23.98	23.98	16.37	UniRef100_Q93XQ6	Peptidyl-prolyl cis-trans isomerase n=3 Tax=Triticeae TaxID=147389 RepID=Q93XQ6_WHEAT	3
133	2	4.34	21.67	21.67	14.78	UniRef100_P07596	Alpha-amylase/subtilisin inhibitor n=1 Tax=Hordeum vulgare TaxID=4513 RepID=IAAS_HORVU	2
134	2	4	11.67	11.67	11.67	UniRef100_Q9AWD7	Granule-bound starch synthase (Fragment) n=1 Tax=Elymus lanceolatus TaxID=86019 RepID=Q9AWD7_9POAL	2
135	2	4	16.2	16.2	16.2	UniRef100_K6ZY04	Peptidyl-prolyl cis-trans isomerase (Fragment) n=1 Tax=Phleum pratense TaxID=15957 RepID=K6ZY04_PHLPR	2
136	2	4	4.167	4.167	4.167	UniRef100_A0A453F696	Uncharacterized protein n=1 Tax=Aegilops tauschii subsp. strangulata TaxID=200361 RepID=A0A453F696_AEGTS	2
137	2	2.98	19.44	19.44	8.333	UniRef100_A0A3L6SB00	NADH dehydrogenase [ubiquinone] 1 beta subcomplex subunit 7 n=3 Tax=Panicum TaxID=4539 RepID=A0A3L6SB00_PANMI	1
138	2	2.92	12.57	12.57	12.57	UniRef100_A0A3B6AWA4	Phytocyanin domain-containing protein n=2 Tax=Triticum TaxID=4564 RepID=A0A3B6AWA4_WHEAT	2
139	2	2.61	28.43	26.9	25.89	UniRef100_G8ZCU8	Avenin protein (Fragment) n=1 Tax=Avena clauda TaxID=83523 RepID=G8ZCU8_9POAL	14
140	2	2.48	15.24	15.24	11.9	UniRef100_A0A6G1FEE7	Uncharacterized protein n=1 Tax=Oryza meyeriana var. granulata TaxID=110450 RepID=A0A6G1FEE7_9ORYZ	3
141	2	2.45	14.53	14.53	6.977	UniRef100_I1HWJ6	Peptidyl-prolyl cis-trans isomerase n=2 Tax=Brachypodium TaxID=15367 RepID=I1HWJ6_BRADI	2
142	2	2.13	6.383	3.546	3.546	UniRef100_A0A6G1EWJ0	Prohibitin n=1 Tax=Oryza meyeriana var. granulata TaxID=110450 RepID=A0A6G1EWJ0_9ORYZ	1
143	2	2.01	10.5	6.723	6.723	UniRef100_K7B041	Uncharacterized protein (Fragment) n=1 Tax=Phleum pratense TaxID=15957 RepID=K7B041_PHLPR	1
144	2	2	10.56	10.56	10.56	UniRef100_W5HZ15	Histone H2B n=5 Tax=Triticinae TaxID=1648030 RepID=W5HZ15_WHEAT	1
145	2	2	25	14.29	14.29	UniRef100_T1LUE6	Cytochrome b559 subunit alpha n=1 Tax=Triticum urartu TaxID=4572 RepID=T1LUE6_TRIUA	1
146	2	2	27.27	14.55	14.55	UniRef100_Q7FAM9	V-type proton ATPase subunit G n=9 Tax=Oryza TaxID=4527 RepID=Q7FAM9_ORYSJ	2
147	2	2	29.7	14.85	14.85	UniRef100_I1IDE2	Cytochrome b5 heme-binding domain-containing protein n=1 Tax=Brachypodium distachyon TaxID=15368 RepID=I1IDE2_BRADI	1
148	2	2	20.55	8.904	8.904	UniRef100_A0A287Q1Q5	AAI domain-containing protein n=1 Tax=Hordeum vulgare subsp. vulgare TaxID=112509 RepID=A0A287Q1Q5_HORVV	1
149	2	2	22.86	10	10	UniRef100_A0A287MXK2	VOC domain-containing protein n=1 Tax=Hordeum vulgare subsp. vulgare TaxID=112509 RepID=A0A287MXK2_HORVV	1
150	2	2	32.08	32.08	14.15	UniRef100_A0A1E5VPX0	Uncharacterized protein n=1 Tax=Dichanthelium oligosanthes TaxID=888268 RepID=A0A1E5VPX0_9POAL	2
152	2	2	4.089	4.089	4.089	UniRef100_W5GFA4	Chlorophyll a-b binding protein, chloroplastic n=5 Tax=Triticinae TaxID=1648030 RepID=W5GFA4_WHEAT	1
153	2	2	10.49	10.49	10.49	UniRef100_W5D522	SKP1-like protein n=1 Tax=Triticum aestivum TaxID=4565 RepID=W5D522_WHEAT	1
154	2	2	7.5	7.5	7.5	UniRef100_W5D067	Ribosomal_S7 domain-containing protein n=1 Tax=Triticum aestivum TaxID=4565 RepID=W5D067_WHEAT	1
155	2	2	2.537	2.537	2.537	UniRef100_W5CPX1	OMPdecase n=1 Tax=Triticum aestivum TaxID=4565 RepID=W5CPX1_WHEAT	1
156	2	2	11.76	11.76	11.76	UniRef100_W4ZXM1	LEA-like protein 2 n=2 Tax=Triticum TaxID=4564 RepID=W4ZXM1_WHEAT	1
157	2	2	10.87	10.87	10.87	UniRef100_T1WIP3	Dimeric alpha-amylase inhibitor n=1 Tax=Elymus grandis TaxID=293722 RepID=T1WIP3_9POAL	1
158	2	2	8.092	8.092	8.092	UniRef100_T1NNN3	Uncharacterized protein n=1 Tax=Triticum urartu TaxID=4572 RepID=T1NNN3_TRIUA	1
159	2	2	2.093	2.093	2.093	UniRef100_T1NA04	Protein kinase domain-containing protein n=1 Tax=Triticum urartu TaxID=4572 RepID=T1NA04_TRIUA	1
160	2	2	7.639	7.639	7.639	UniRef100_T1MBZ1	UBC core domain-containing protein n=1 Tax=Triticum urartu TaxID=4572 RepID=T1MBZ1_TRIUA	1
161	2	2	21.92	21.92	21.92	UniRef100_T1LP32	Uncharacterized protein n=1 Tax=Triticum urartu TaxID=4572 RepID=T1LP32_TRIUA	1
162	2	2	15.13	15.13	15.13	UniRef100_S4TKI5	Superoxide dismutase [Cu-Zn] n=1 Tax=Saccharum hybrid cultivar GT28 TaxID=1214490 RepID=S4TKI5_9POAL	1
163	2	2	4.484	4.484	4.484	UniRef100_R7WAZ3	ATP synthase subunit delta', mitochondrial n=1 Tax=Aegilops tauschii TaxID=37682 RepID=R7WAZ3_AEGTA	1
164	2	2	2.797	2.797	2.797	UniRef100_R7W4S6	UTP--glucose-1-phosphate uridylyltransferase n=1 Tax=Aegilops tauschii TaxID=37682 RepID=R7W4S6_AEGTA	1
165	2	2	8.247	8.247	8.247	UniRef100_R7W270	Uncharacterized protein n=1 Tax=Aegilops tauschii TaxID=37682 RepID=R7W270_AEGTA	1
166	2	2	4.464	4.464	4.464	UniRef100_Q9FEW6	Germin-like protein n=1 Tax=Lolium perenne TaxID=4522 RepID=Q9FEW6_LOLPR	1
167	2	2	14.71	14.71	14.71	UniRef100_Q94DM8	Ubiquitin-fold modifier 1 n=8 Tax=Oryza TaxID=4527 RepID=UFM1_ORYSJ	1
168	2	2	8.844	8.844	8.844	UniRef100_Q84VT9	Trypsin inhibitor n=1 Tax=Hordeum vulgare TaxID=4513 RepID=Q84VT9_HORVU	2
169	2	2	7.981	7.981	7.981	UniRef100_Q84T63	Expressed protein n=2 Tax=Oryza sativa subsp. japonica TaxID=39947 RepID=Q84T63_ORYSJ	1
170	2	2	3.478	3.478	3.478	UniRef100_Q7XCL2	Os10g0542200 protein n=2 Tax=Oryza sativa subsp. japonica TaxID=39947 RepID=Q7XCL2_ORYSJ	1
171	2	2	2.899	2.899	2.899	UniRef100_Q6Z744	Dihydropyrimidine dehydrogenase n=6 Tax=Oryza TaxID=4527 RepID=Q6Z744_ORYSJ	1
172	2	2	5.181	5.181	5.181	UniRef100_Q6Z4W7	Os08g0273300 protein n=1 Tax=Oryza sativa subsp. japonica TaxID=39947 RepID=Q6Z4W7_ORYSJ	1
173	2	2	2.116	2.116	2.116	UniRef100_Q6YZX6	Putative aconitate hydratase, cytoplasmic n=1 Tax=Oryza sativa subsp. japonica TaxID=39947 RepID=ACOC_ORYSJ	1
174	2	2	2.532	2.532	2.532	UniRef100_Q6AVU2	Endoplasmic oxidoreductin 1, putative, expressed n=5 Tax=Oryza TaxID=4527 RepID=Q6AVU2_ORYSJ	1
175	2	2	0.9259	0.9259	0.9259	UniRef100_Q5Z7N1	Calcium-binding EF hand protein-like n=1 Tax=Oryza sativa subsp. japonica TaxID=39947 RepID=Q5Z7N1_ORYSJ	1
176	2	2	7.373	7.373	7.373	UniRef100_Q5S1S6	Peroxiredoxin Q, chloroplastic n=2 Tax=Triticum TaxID=4564 RepID=PRXQ_WHEAT	1
177	2	2	10	10	10	UniRef100_Q5I7K5	Ribosomal protein P1 n=5 Tax=Triticinae TaxID=1648030 RepID=Q5I7K5_WHEAT	1
178	2	2	1.14	1.14	1.14	UniRef100_Q43763	Alpha-glucosidase n=1 Tax=Hordeum vulgare TaxID=4513 RepID=AGLU_HORVU	1
179	2	2	4.036	4.036	4.036	UniRef100_Q42971	Enolase n=4 Tax=Oryza sativa TaxID=4530 RepID=ENO_ORYSJ	1
180	2	2	2.604	2.604	2.604	UniRef100_Q10NF0	HEAT repeat family protein, expressed n=2 Tax=Oryza sativa subsp. japonica TaxID=39947 RepID=Q10NF0_ORYSJ	1
181	2	2	5.34	5.34	5.34	UniRef100_Q0DBT8	Bet v I allergen-like n=2 Tax=Oryza sativa subsp. japonica TaxID=39947 RepID=Q0DBT8_ORYSJ	1
182	2	2	4.167	4.167	4.167	UniRef100_P29546	Elongation factor 1-beta n=1 Tax=Triticum aestivum TaxID=4565 RepID=EF1B_WHEAT	1
183	2	2	2.21	2.21	2.21	UniRef100_P08823	RuBisCO large subunit-binding protein subunit alpha, chloroplastic (Fragment) n=1 Tax=Triticum aestivum TaxID=4565 RepID=RUBA_WHEAT	1
184	2	2	5.598	5.598	5.598	UniRef100_N1R206	Desiccation protectant Lea14-like protein n=1 Tax=Aegilops tauschii TaxID=37682 RepID=N1R206_AEGTA	1
185	2	2	4.969	4.969	4.969	UniRef100_N1QY18	Proteasome endopeptidase complex n=1 Tax=Aegilops tauschii TaxID=37682 RepID=N1QY18_AEGTA	1
186	2	2	4.428	4.428	4.428	UniRef100_M8CFQ9	Uncharacterized protein n=1 Tax=Aegilops tauschii TaxID=37682 RepID=M8CFQ9_AEGTA	1
187	2	2	6.522	6.522	6.522	UniRef100_M7ZTS0	Ubiquitin-fold modifier-conjugating enzyme 1 n=3 Tax=Triticeae TaxID=147389 RepID=M7ZTS0_TRIUA	1
188	2	2	4.53	4.53	4.53	UniRef100_M7YVM9	Chitinase 1 n=2 Tax=Triticum TaxID=4564 RepID=M7YVM9_TRIUA	1
189	2	2	12.22	12.22	12.22	UniRef100_K3ZYH9	Uncharacterized protein n=2 Tax=Setaria TaxID=4554 RepID=K3ZYH9_SETIT	1
190	2	2	8.939	8.939	8.939	UniRef100_K3YJV0	Transmembrane protein 18 n=1 Tax=Setaria italica TaxID=4555 RepID=K3YJV0_SETIT	1
191	2	2	4.688	4.688	4.688	UniRef100_I1IYE6	Chlorophyll a-b binding protein, chloroplastic n=1 Tax=Brachypodium distachyon TaxID=15368 RepID=I1IYE6_BRADI	1
192	2	2	5.021	5.021	5.021	UniRef100_I1H7J7	SHSP domain-containing protein n=1 Tax=Brachypodium distachyon TaxID=15368 RepID=I1H7J7_BRADI	1
193	2	2	5.602	5.602	5.602	UniRef100_I1H5Z6	Uncharacterized protein n=1 Tax=Brachypodium distachyon TaxID=15368 RepID=I1H5Z6_BRADI	1
194	2	2	3.217	3.217	3.217	UniRef100_I1GLI2	TOG domain-containing protein n=2 Tax=Brachypodium distachyon TaxID=15368 RepID=I1GLI2_BRADI	1
195	2	2	7.143	7.143	7.143	UniRef100_F2EKB1	Predicted protein n=1 Tax=Hordeum vulgare subsp. vulgare TaxID=112509 RepID=F2EKB1_HORVV	1
196	2	2	4.557	4.557	4.557	UniRef100_F2EDR4	Predicted protein (Fragment) n=1 Tax=Hordeum vulgare subsp. vulgare TaxID=112509 RepID=F2EDR4_HORVV	1
197	2	2	4.261	4.261	4.261	UniRef100_F2D4Y5	Predicted protein (Fragment) n=1 Tax=Hordeum vulgare subsp. vulgare TaxID=112509 RepID=F2D4Y5_HORVV	1
198	2	2	3.179	3.179	3.179	UniRef100_B3STR3	Gibberellin 2-oxidase 5 n=1 Tax=Lolium perenne TaxID=4522 RepID=B3STR3_LOLPR	1
199	2	2	2.679	2.679	2.679	UniRef100_A0A5J9WNB6	Uncharacterized protein (Fragment) n=2 Tax=Eragrostis curvula TaxID=38414 RepID=A0A5J9WNB6_9POAL	1
200	2	2	12.7	12.7	12.7	UniRef100_A0A5J9W718	Cytochrome b-c1 complex subunit 7 n=1 Tax=Eragrostis curvula TaxID=38414 RepID=A0A5J9W718_9POAL	1
201	2	2	15	15	15	UniRef100_A0A5J9W5P3	Knot1 domain-containing protein (Fragment) n=1 Tax=Eragrostis curvula TaxID=38414 RepID=A0A5J9W5P3_9POAL	1
202	2	2	5.263	5.263	5.263	UniRef100_A0A5J9VI57	Glutathione transferase n=1 Tax=Eragrostis curvula TaxID=38414 RepID=A0A5J9VI57_9POAL	1
203	2	2	3.459	3.459	3.459	UniRef100_A0A5J9SSS1	PHD-type domain-containing protein (Fragment) n=1 Tax=Eragrostis curvula TaxID=38414 RepID=A0A5J9SSS1_9POAL	1
204	2	2	5.528	5.528	5.528	UniRef100_A0A452Y0R1	Uncharacterized protein n=3 Tax=Aegilops tauschii TaxID=37682 RepID=A0A452Y0R1_AEGTS	1
205	2	2	2.89	2.89	2.89	UniRef100_A0A3L6SHY6	Cytokinin dehydrogenase n=1 Tax=Panicum miliaceum TaxID=4540 RepID=A0A3L6SHY6_PANMI	1
206	2	2	4.573	4.573	4.573	UniRef100_A0A3B6QP50	Aldo_ket_red domain-containing protein n=3 Tax=Triticinae TaxID=1648030 RepID=A0A3B6QP50_WHEAT	1
207	2	2	7.812	7.812	7.812	UniRef100_A0A3B6HQF3	Uncharacterized protein n=1 Tax=Triticum aestivum TaxID=4565 RepID=A0A3B6HQF3_WHEAT	1
208	2	2	4.046	4.046	4.046	UniRef100_A0A3B6DHD5	Uncharacterized protein n=1 Tax=Triticum aestivum TaxID=4565 RepID=A0A3B6DHD5_WHEAT	1
209	2	2	3.759	3.759	3.759	UniRef100_A0A1Z5RN50	Uncharacterized protein n=1 Tax=Sorghum bicolor TaxID=4558 RepID=A0A1Z5RN50_SORBI	1
210	2	2	15.48	15.48	15.48	UniRef100_A0A0Q3IQ44	Uncharacterized protein n=1 Tax=Brachypodium distachyon TaxID=15368 RepID=A0A0Q3IQ44_BRADI	1
211	2	2	10.88	10.88	10.88	UniRef100_A0A0Q3G9F9	Uncharacterized protein n=1 Tax=Brachypodium distachyon TaxID=15368 RepID=A0A0Q3G9F9_BRADI	1
212	2	2	2.857	2.857	2.857	UniRef100_A0A0D9V9X8	C2 domain-containing protein n=1 Tax=Leersia perrieri TaxID=77586 RepID=A0A0D9V9X8_9ORYZ	1
213	2	2	11.36	11.36	11.36	UniRef100_A0A0A9LZX3	rRNA N-glycosidase n=1 Tax=Arundo donax TaxID=35708 RepID=A0A0A9LZX3_ARUDO	1
214	1.92	2	4.95	4.95	4.95	UniRef100_W5H014	GLTP domain-containing protein n=6 Tax=Triticinae TaxID=1648030 RepID=W5H014_WHEAT	1
215	1.92	2	3.297	3.297	3.297	UniRef100_A0A5J9WE03	SERPIN domain-containing protein (Fragment) n=1 Tax=Eragrostis curvula TaxID=38414 RepID=A0A5J9WE03_9POAL	1
216	1.92	2	5.013	5.013	5.013	UniRef100_A0A3B6R9U4	Lipase_GDSL domain-containing protein n=2 Tax=Triticum TaxID=4564 RepID=A0A3B6R9U4_WHEAT	1
217	1.82	2	10.91	10.91	10.91	UniRef100_M7YW66	CHCH domain-containing protein n=1 Tax=Triticum urartu TaxID=4572 RepID=M7YW66_TRIUA	1
218	1.77	1.92	4.384	4.384	4.384	UniRef100_M8CN96	Serine hydroxymethyltransferase n=1 Tax=Aegilops tauschii TaxID=37682 RepID=M8CN96_AEGTA	1
219	1.73	2.04	6.41	3.526	1.763	UniRef100_A0A1B6QJX5	Uncharacterized protein n=1 Tax=Sorghum bicolor TaxID=4558 RepID=A0A1B6QJX5_SORBI	1
220	1.7	1.89	2.657	2.657	2.657	UniRef100_W5D6R4	Isocitrate dehydrogenase [NADP] n=3 Tax=Triticum TaxID=4564 RepID=W5D6R4_WHEAT	1
221	1.7	1.85	19.28	19.28	19.28	UniRef100_K3ZYL3	zf-Tim10_DDP domain-containing protein n=2 Tax=Setaria TaxID=4554 RepID=K3ZYL3_SETIT	1
222	1.7	1.85	8.609	8.609	8.609	UniRef100_I1R1B3	Barwin domain-containing protein n=1 Tax=Oryza glaberrima TaxID=4538 RepID=I1R1B3_ORYGL	1
223	1.67	1.88	22.37	9.211	9.211	UniRef100_A0A2H4MT40	Heat shock protein 17.9 n=1 Tax=Festuca arundinacea TaxID=4606 RepID=A0A2H4MT40_FESAR	1
224	1.66	1.82	1.774	1.774	1.774	UniRef100_A0A3B6C1R6	Amine oxidase n=2 Tax=Triticum TaxID=4564 RepID=A0A3B6C1R6_WHEAT	1
225	1.64	1.87	2.253	2.253	1.077	UniRef100_A0A0A8ZMK7	Alpha-mannosidase n=1 Tax=Arundo donax TaxID=35708 RepID=A0A0A8ZMK7_ARUDO	1
226	1.64	1.8	18.18	18.18	18.18	UniRef100_Q43666	Wali6 protein n=2 Tax=Triticum TaxID=4564 RepID=Q43666_WHEAT	2
227	1.6	1.77	2.88	2.88	2.88	UniRef100_M8A0I0	Fructokinase-2 n=1 Tax=Triticum urartu TaxID=4572 RepID=M8A0I0_TRIUA	1
228	1.59	4.15	9.524	9.524	6.878	UniRef100_A0A446P5Y8	Peroxidase n=1 Tax=Triticum turgidum subsp. durum TaxID=4567 RepID=A0A446P5Y8_TRITD	2
229	1.57	1.86	17.11	17.11	8.553	UniRef100_D2DSG2	Superoxide dismutase [Cu-Zn] n=1 Tax=Deschampsia antarctica TaxID=159298 RepID=D2DSG2_DESAN	1
230	1.55	1.86	13.86	10.4	5.446	UniRef100_I1GM02	AAI domain-containing protein n=1 Tax=Brachypodium distachyon TaxID=15368 RepID=I1GM02_BRADI	1
231	1.54	1.8	10.43	10.43	6.475	UniRef100_I1GLW2	S5 DRBM domain-containing protein n=1 Tax=Brachypodium distachyon TaxID=15368 RepID=I1GLW2_BRADI	1
232	1.54	1.72	21.92	21.92	21.92	UniRef100_P69555	Photosystem II reaction center protein H n=210 Tax=BOP clade TaxID=359160 RepID=PSBH_WHEAT	1
233	1.49	1.68	4.722	4.722	4.722	UniRef100_Q9ZTU2	Caffeic acid O-methyltransferase n=2 Tax=Lolium perenne TaxID=4522 RepID=Q9ZTU2_LOLPR	1
234	1.47	1.64	13.75	13.75	13.75	UniRef100_M0UJC9	Uncharacterized protein n=1 Tax=Hordeum vulgare subsp. vulgare TaxID=112509 RepID=M0UJC9_HORVV	1
235	1.46	1.73	14.56	14.56	11.49	UniRef100_P12331	Chlorophyll a-b binding protein 2, chloroplastic n=8 Tax=Oryza TaxID=4527 RepID=CB22_ORYSJ	2
236	1.44	1.62	4.319	4.319	4.319	UniRef100_Q9XF24	Pollen allergen Lol p VA n=1 Tax=Lolium perenne TaxID=4522 RepID=Q9XF24_LOLPR	1
237	1.41	1.59	1.873	1.873	1.873	UniRef100_Q9ZTS1	Probable methionine--tRNA ligase n=3 Tax=Oryza sativa subsp. japonica TaxID=39947 RepID=SYM_ORYSJ	1
238	1.4	1.74	10.82	8.235	5.412	UniRef100_Q6E5A5	Plastidial ADP-glucose transporter n=1 Tax=Hordeum vulgare subsp. vulgare TaxID=112509 RepID=Q6E5A5_HORVV	2
239	1.4	1.7	10.29	10.29	0	UniRef100_W5BA38	Caleosin n=2 Tax=Triticum TaxID=4564 RepID=W5BA38_WHEAT	1
240	1.39	1.6	9.89	5.861	5.861	UniRef100_I1GSF9	Uncharacterized protein n=1 Tax=Brachypodium distachyon TaxID=15368 RepID=I1GSF9_BRADI	1
241	1.39	1.57	15.6	8.511	8.511	UniRef100_M8AJ01	Uncharacterized protein n=2 Tax=Triticum TaxID=4564 RepID=M8AJ01_TRIUA	1
242	1.37	1.55	4.793	2.832	2.832	UniRef100_T1N5I6	Uncharacterized protein n=1 Tax=Triticum urartu TaxID=4572 RepID=T1N5I6_TRIUA	1
243	1.36	1.54	1.294	1.294	1.294	UniRef100_M8AXY9	WD_REPEATS_REGION domain-containing protein n=1 Tax=Aegilops tauschii TaxID=37682 RepID=M8AXY9_AEGTA	1
244	1.34	1.6	3.791	3.791	1.896	UniRef100_C0PCZ4	Vacuolar-sorting receptor 1 n=1 Tax=Zea mays TaxID=4577 RepID=C0PCZ4_MAIZE	1
245	1.34	1.52	1.749	1.749	1.749	UniRef100_A0A3L6PAL8	Aconitate hydratase n=1 Tax=Panicum miliaceum TaxID=4540 RepID=A0A3L6PAL8_PANMI	1
246	1.32	1.61	27.78	12.04	12.04	UniRef100_R7WAA0	Uncharacterized protein n=1 Tax=Aegilops tauschii TaxID=37682 RepID=R7WAA0_AEGTA	2
247	1.29	1.58	11.11	11.11	11.11	UniRef100_I1GPB7	Uncharacterized protein n=1 Tax=Brachypodium distachyon TaxID=15368 RepID=I1GPB7_BRADI	4
248	1.25	1.46	6.341	6.341	6.341	UniRef100_Q9XE33	Nuclear transcription factor Y subunit C-6 n=6 Tax=Oryza TaxID=4527 RepID=NFYC6_ORYSJ	1
249	1.19	1.39	9.877	9.877	9.877	UniRef100_Q7X9K9	Dynamin like Pr6(ADL6) (Fragment) n=1 Tax=Triticum aestivum TaxID=4565 RepID=Q7X9K9_WHEAT	1
250	1.15	1.41	6.367	2.06	2.06	UniRef100_I1H2X7	Methylmalonate-semialdehyde dehydrogenase (CoA acylating) n=1 Tax=Brachypodium distachyon TaxID=15368 RepID=I1H2X7_BRADI	1
251	1.14	4.93	13.71	9.266	9.266	UniRef100_I1IMR6	Protein disulfide-isomerase n=1 Tax=Brachypodium distachyon TaxID=15368 RepID=I1IMR6_BRADI	4
252	1.12	1.49	9.831	6.78	0	UniRef100_G9FRD8	Class III endochitinase n=1 Tax=Dactylis glomerata TaxID=4509 RepID=G9FRD8_DACGL	0
253	1.09	1.29	7.129	3.661	3.661	UniRef100_A0A6G8MVJ1	Vicilin-like SSP n=1 Tax=Eleusine coracana subsp. coracana TaxID=191504 RepID=A0A6G8MVJ1_ELECO	1
254	1.08	1.28	5.263	5.263	5.263	UniRef100_Q7XY21	dTDP-glucose-4-6-dehydratase-like protein (Fragment) n=1 Tax=Triticum aestivum TaxID=4565 RepID=Q7XY21_WHEAT	1
255	1.07	1.36	6.344	4.079	2.417	UniRef100_M4YUX8	Cytochrome c oxidase subunit 1 n=1 Tax=Lolium perenne TaxID=4522 RepID=M4YUX8_LOLPR	1
256	1.04	1.41	19.76	15.42	0	UniRef100_K7AK97	Superoxide dismutase (Fragment) n=5 Tax=Phleum pratense TaxID=15957 RepID=K7AK97_PHLPR	0
258	1.01	1.26	9.662	6.28	3.14	UniRef100_P41378	Eukaryotic initiation factor 4A n=1 Tax=Triticum aestivum TaxID=4565 RepID=IF4A_WHEAT	1
259	1	1.19	18.46	18.46	18.46	UniRef100_Q66LL4	Ribulose bisphosphate carboxylase small chain (Fragment) n=1 Tax=Lolium perenne TaxID=4522 RepID=Q66LL4_LOLPR	1
260	0.99	1.19	11.46	11.46	11.46	UniRef100_Q2PCC5	Type 2 non specific lipid transfer protein n=1 Tax=Triticum aestivum TaxID=4565 RepID=Q2PCC5_WHEAT	1
261	0.95	1.14	4.365	4.365	4.365	UniRef100_Q7XND5	Aspergillus nuclease S(1) n=1 Tax=Oryza sativa subsp. japonica TaxID=39947 RepID=Q7XND5_ORYSJ	1
262	0.94	1.13	9.6	9.6	9.6	UniRef100_T2C8V8	Auxin repressed protein n=1 Tax=Oryza sativa subsp. indica TaxID=39946 RepID=T2C8V8_ORYSI	1
263	0.92	1.11	2.619	2.619	2.619	UniRef100_A0A3L6RI45	Lecithin-cholesterol acyltransferase-like 1 n=1 Tax=Panicum miliaceum TaxID=4540 RepID=A0A3L6RI45_PANMI	1
264	0.84	1.04	5.147	5.147	5.147	UniRef100_A0A453DTN7	Uncharacterized protein n=1 Tax=Aegilops tauschii subsp. strangulata TaxID=200361 RepID=A0A453DTN7_AEGTS	1
265	0.84	1.03	1.163	1.163	0	UniRef100_M8BLL3	Pyruvate, phosphate dikinase n=3 Tax=Aegilops tauschii TaxID=37682 RepID=M8BLL3_AEGTA	0
266	0.83	1.02	4.762	4.762	0	UniRef100_M7Z267	SHSP domain-containing protein n=1 Tax=Triticum urartu TaxID=4572 RepID=M7Z267_TRIUA	0
267	0.83	1.02	4.399	4.399	4.399	UniRef100_I1GUH7	Peroxidase n=1 Tax=Brachypodium distachyon TaxID=15368 RepID=I1GUH7_BRADI	1
268	0.78	0.96	5.975	5.975	0	UniRef100_Q65WW3	Os05g0474600 protein n=3 Tax=Oryza sativa TaxID=4530 RepID=Q65WW3_ORYSJ	0
269	0.77	3.07	8.675	8.675	5.783	UniRef100_M7Z1Z4	Serpin-Z2B n=1 Tax=Triticum urartu TaxID=4572 RepID=M7Z1Z4_TRIUA	2
270	0.77	0.95	1.991	1.991	0	UniRef100_A0A446RIK1	Peptidase_M48 domain-containing protein n=2 Tax=Triticum turgidum subsp. durum TaxID=4567 RepID=A0A446RIK1_TRITD	0
Ansa
N	Unused	Total	%Cov	%Cov(50)	%Cov(95)	Accession	Name	Peptides(95%)
2	15.13	15.13	54.13	54.13	48.17	UniRef100_Q9AXH7	Peroxiredoxin n=1 Tax=Triticum turgidum subsp. durum TaxID=4567 RepID=Q9AXH7_TRITD	10
3	10.31	10.31	52.25	52.25	47.19	UniRef100_A0A3S6CQ22	FT05 n=1 Tax=Lolium perenne TaxID=4522 RepID=A0A3S6CQ22_LOLPR	8
4	10	10	46.48	42.72	38.03	UniRef100_I1HMD7	Uncharacterized protein n=1 Tax=Brachypodium distachyon TaxID=15368 RepID=I1HMD7_BRADI	5
6	10	10	14.11	14.11	14.11	UniRef100_A0A5J9T5H8	Malate dehydrogenase n=1 Tax=Eragrostis curvula TaxID=38414 RepID=A0A5J9T5H8_9POAL	5
7	8.07	8.07	30.12	30.12	30.12	UniRef100_A0A2P1AAV9	Universal stress protein n=1 Tax=Festuca arundinacea TaxID=4606 RepID=A0A2P1AAV9_FESAR	5
8	7.92	7.96	21.43	21.43	21.43	UniRef100_A0A287SBS0	Uncharacterized protein n=3 Tax=Hordeum vulgare subsp. vulgare TaxID=112509 RepID=A0A287SBS0_HORVV	5
9	7.8	7.81	62.77	42.55	42.55	UniRef100_Q6L5L8	Embryonic abundant protein n=1 Tax=Bromus inermis TaxID=15371 RepID=Q6L5L8_BROIN	6
10	7.25	7.27	22.49	19.86	19.86	UniRef100_M8B5W8	Calmodulin-related protein n=1 Tax=Aegilops tauschii TaxID=37682 RepID=M8B5W8_AEGTA	5
11	7.05	7.08	16.67	16.67	16.67	UniRef100_I1IXC1	Uncharacterized protein n=1 Tax=Brachypodium distachyon TaxID=15368 RepID=I1IXC1_BRADI	7
12	6.6	10.66	15.91	15.91	15.91	UniRef100_I1GRW3	Peroxiredoxin n=1 Tax=Brachypodium distachyon TaxID=15368 RepID=I1GRW3_BRADI	5
13	6.47	6.49	21.58	14.52	14.52	UniRef100_I4EP62	Avenin n=1 Tax=Avena macrostachya TaxID=106814 RepID=I4EP62_9POAL	4
14	6.31	6.32	33.99	28.1	28.1	UniRef100_P0C073	Ubiquitin-NEDD8-like protein RUB1 n=1 Tax=Deschampsia antarctica TaxID=159298 RepID=RUB1_DESAN	4
15	6.18	6.24	30.57	26.42	20.21	UniRef100_J3KYD4	Uncharacterized protein n=1 Tax=Oryza brachyantha TaxID=4533 RepID=J3KYD4_ORYBR	3
16	6.09	6.1	8.941	8.941	6.235	UniRef100_K4A5T0	Beta-galactosidase n=1 Tax=Setaria italica TaxID=4555 RepID=K4A5T0_SETIT	3
19	6	6	12.44	12.44	12.44	UniRef100_Q8S4P7	Thaumatin-like protein n=1 Tax=Triticum aestivum TaxID=4565 RepID=Q8S4P7_WHEAT	3
20	5.92	5.96	18.04	18.04	12.55	UniRef100_M7ZJ41	Uncharacterized protein n=3 Tax=Triticum TaxID=4564 RepID=M7ZJ41_TRIUA	4
21	5.65	5.71	8.382	8.382	5.848	UniRef100_A0A0D9XQ29	Protein disulfide-isomerase n=1 Tax=Leersia perrieri TaxID=77586 RepID=A0A0D9XQ29_9ORYZ	3
22	5.15	5.2	13.39	9.252	9.252	UniRef100_Q401N7	Aspartic proteinase n=1 Tax=Triticum aestivum TaxID=4565 RepID=Q401N7_WHEAT	4
23	4.73	4.74	6.091	6.091	3.807	UniRef100_A0A5J9WDS6	SERPIN domain-containing protein n=1 Tax=Eragrostis curvula TaxID=38414 RepID=A0A5J9WDS6_9POAL	2
24	4.68	4.69	17.76	13.13	10.62	UniRef100_P12615	12S seed storage globulin 1 n=1 Tax=Avena sativa TaxID=4498 RepID=SSG1_AVESA	4
25	4.39	4.4	8.675	8.675	6.265	UniRef100_M7Z1Z4	Serpin-Z2B n=1 Tax=Triticum urartu TaxID=4572 RepID=M7Z1Z4_TRIUA	2
26	4.35	4.36	8.83	8.83	5.96	UniRef100_A0A453E303	DUF1421 domain-containing protein n=1 Tax=Aegilops tauschii subsp. strangulata TaxID=200361 RepID=A0A453E303_AEGTS	3
28	4.2	4.2	23.26	23.26	15.7	UniRef100_Q40674	Peptidyl-prolyl cis-trans isomerase n=1 Tax=Oryza sativa TaxID=4530 RepID=Q40674_ORYSA	2
29	4.12	4.15	10.82	8.235	5.412	UniRef100_Q6E5A5	Plastidial ADP-glucose transporter n=1 Tax=Hordeum vulgare subsp. vulgare TaxID=112509 RepID=Q6E5A5_HORVV	2
30	4.05	4.05	17.88	12.29	12.29	UniRef100_Q9XFD0	ABA-inducible protein WRAB1 n=1 Tax=Triticum aestivum TaxID=4565 RepID=Q9XFD0_WHEAT	2
31	4.05	4.05	20.87	11.3	11.3	UniRef100_F2DAC4	Predicted protein n=1 Tax=Hordeum vulgare subsp. vulgare TaxID=112509 RepID=F2DAC4_HORVV	2
32	4.05	4.05	29.51	29.51	29.51	UniRef100_A0A341YDG0	NTF2 domain-containing protein n=2 Tax=Triticinae TaxID=1648030 RepID=A0A341YDG0_WHEAT	4
33	4.04	4.04	24.24	18.18	18.18	UniRef100_Q8H0B8	Cold regulated protein n=2 Tax=Triticinae TaxID=1648030 RepID=Q8H0B8_WHEAT	2
34	4.03	4.03	9.973	5.121	5.121	UniRef100_M0XJL4	UDP-arabinopyranose mutase n=2 Tax=Hordeum vulgare TaxID=4513 RepID=M0XJL4_HORVV	2
35	4.03	4.03	15.48	9.032	9.032	UniRef100_A0A446M452	Phytocyanin domain-containing protein n=1 Tax=Triticum turgidum subsp. durum TaxID=4567 RepID=A0A446M452_TRITD	2
36	4	8	29.24	29.24	29.24	UniRef100_I1HLK3	Usp domain-containing protein n=1 Tax=Brachypodium distachyon TaxID=15368 RepID=I1HLK3_BRADI	5
37	4	6	26.9	25.89	25.89	UniRef100_G8ZCU8	Avenin protein (Fragment) n=1 Tax=Avena clauda TaxID=83523 RepID=G8ZCU8_9POAL	12
38	4	4.05	13.3	7.979	7.979	UniRef100_H2DQF4	Late embryogenesis abundant protein 1 n=1 Tax=Deschampsia antarctica TaxID=159298 RepID=H2DQF4_DESAN	2
39	4	4	13.58	10.29	10.29	UniRef100_W5BA38	Caleosin n=2 Tax=Triticum TaxID=4564 RepID=W5BA38_WHEAT	2
40	4	4	12.5	12.5	12.5	UniRef100_W5D4R0	Uncharacterized protein n=2 Tax=Triticum TaxID=4564 RepID=W5D4R0_WHEAT	2
41	4	4	21.01	21.01	21.01	UniRef100_T1WIP3	Dimeric alpha-amylase inhibitor n=1 Tax=Elymus grandis TaxID=293722 RepID=T1WIP3_9POAL	2
42	4	4	7.181	7.181	7.181	UniRef100_Q7XQG5	OJ000114_01.12 protein n=1 Tax=Oryza sativa subsp. japonica TaxID=39947 RepID=Q7XQG5_ORYSJ	2
43	4	4	6.912	6.912	6.912	UniRef100_P93616	Polyadenylate-binding protein n=1 Tax=Triticum aestivum TaxID=4565 RepID=P93616_WHEAT	2
44	4	4	28	28	28	UniRef100_I1GRU5	Uncharacterized protein n=1 Tax=Brachypodium distachyon TaxID=15368 RepID=I1GRU5_BRADI	2
45	4	4	3.399	3.399	3.399	UniRef100_A0A452ZS49	Uncharacterized protein n=1 Tax=Aegilops tauschii subsp. strangulata TaxID=200361 RepID=A0A452ZS49_AEGTS	2
46	4	4	3.526	3.526	3.526	UniRef100_A0A1B6QJX5	Uncharacterized protein n=1 Tax=Sorghum bicolor TaxID=4558 RepID=A0A1B6QJX5_SORBI	2
47	3.95	4.03	4.719	4.719	4.719	UniRef100_A0A0D9VE58	Uncharacterized protein n=1 Tax=Leersia perrieri TaxID=77586 RepID=A0A0D9VE58_9ORYZ	2
48	3.88	4.03	29.44	24.44	16.67	UniRef100_P16347	Endogenous alpha-amylase/subtilisin inhibitor n=1 Tax=Triticum aestivum TaxID=4565 RepID=IAAS_WHEAT	2
49	3.85	3.99	15.42	15.42	11.07	UniRef100_K7AK97	Superoxide dismutase (Fragment) n=5 Tax=Phleum pratense TaxID=15957 RepID=K7AK97_PHLPR	2
50	3.82	3.92	23.84	23.84	23.84	UniRef100_W5CUW2	WHy domain-containing protein n=2 Tax=Triticum TaxID=4564 RepID=W5CUW2_WHEAT	2
51	3.77	3.85	6.596	6.596	6.596	UniRef100_R7W5Z8	Adenylate kinase n=1 Tax=Aegilops tauschii TaxID=37682 RepID=R7W5Z8_AEGTA	2
52	3.44	6.52	15.56	15.56	15.56	UniRef100_A0A6G1C245	Uncharacterized protein n=1 Tax=Oryza meyeriana var. granulata TaxID=110450 RepID=A0A6G1C245_9ORYZ	5
53	3.43	3.54	6.579	6.579	6.579	UniRef100_Q8L5C6	Xylanase inhibitor protein 1 n=6 Tax=Triticinae TaxID=1648030 RepID=XIP1_WHEAT	2
54	3.28	3.38	16.91	16.91	16.91	UniRef100_M8AT68	Uncharacterized protein n=1 Tax=Aegilops tauschii TaxID=37682 RepID=M8AT68_AEGTA	2
55	3.19	3.33	42.48	9.15	9.15	UniRef100_Q6L5L7	Embryonic abundant protein n=1 Tax=Bromus inermis TaxID=15371 RepID=Q6L5L7_BROIN	2
56	3.16	3.26	28.05	28.05	28.05	UniRef100_W5D637	Uncharacterized protein n=2 Tax=Triticum TaxID=4564 RepID=W5D637_WHEAT	3
57	3.1	3.21	15.61	15.61	15.61	UniRef100_T1NNN3	Uncharacterized protein n=1 Tax=Triticum urartu TaxID=4572 RepID=T1NNN3_TRIUA	2
58	3.03	3.15	13.49	10.85	3.968	UniRef100_A0A446P5Y8	Peroxidase n=1 Tax=Triticum turgidum subsp. durum TaxID=4567 RepID=A0A446P5Y8_TRITD	1
59	2.97	9.15	17.7	17.7	17.7	UniRef100_A0A5J9U9C6	Malate dehydrogenase n=1 Tax=Eragrostis curvula TaxID=38414 RepID=A0A5J9U9C6_9POAL	5
60	2.86	2.98	8.696	6.522	6.522	UniRef100_P41378	Eukaryotic initiation factor 4A n=1 Tax=Triticum aestivum TaxID=4565 RepID=IF4A_WHEAT	2
61	2.76	3.13	30.41	30.41	0	UniRef100_Q84VG0	Probable calcium-binding protein CML7 n=10 Tax=Oryza TaxID=4527 RepID=CML7_ORYSJ	0
62	2.75	2.88	26.69	17.04	9.646	UniRef100_I1HCH9	NADH-cytochrome b5 reductase n=1 Tax=Brachypodium distachyon TaxID=15368 RepID=I1HCH9_BRADI	2
63	2.7	2.8	2.815	1.63	1.63	UniRef100_A0A0Q3HG34	Uncharacterized protein n=2 Tax=Brachypodium distachyon TaxID=15368 RepID=A0A0Q3HG34_BRADI	2
64	2.69	2.79	9.831	6.78	3.39	UniRef100_G9FRD8	Class III endochitinase n=1 Tax=Dactylis glomerata TaxID=4509 RepID=G9FRD8_DACGL	1
65	2.67	2.77	5.583	5.583	5.583	UniRef100_R7WE15	Transaldolase n=1 Tax=Aegilops tauschii TaxID=37682 RepID=R7WE15_AEGTA	2
66	2.54	2.58	24.64	18.48	18.48	UniRef100_A0A0E0KC01	VOC domain-containing protein n=1 Tax=Oryza punctata TaxID=4537 RepID=A0A0E0KC01_ORYPU	2
67	2.49	2.52	17.11	17.11	8.553	UniRef100_D2DSG2	Superoxide dismutase [Cu-Zn] n=1 Tax=Deschampsia antarctica TaxID=159298 RepID=D2DSG2_DESAN	1
68	2.4	2.49	10	5.61	5.61	UniRef100_N1NV57	Beta-amylase (Fragment) n=1 Tax=Elymus repens TaxID=52152 RepID=N1NV57_ELYRE	2
69	2.39	2.42	8.725	8.725	5.705	UniRef100_R4S2T3	Phosphoglycerate kinase (Fragment) n=1 Tax=Anthosachne rectiseta TaxID=129752 RepID=R4S2T3_9POAL	1
70	2.38	2.47	17.01	12.03	6.639	UniRef100_A0A3L6STK6	Germin-like protein n=1 Tax=Panicum miliaceum TaxID=4540 RepID=A0A3L6STK6_PANMI	1
71	2.34	2.42	2.422	2.422	2.422	UniRef100_M0UFE4	WD_REPEATS_REGION domain-containing protein n=3 Tax=Hordeum vulgare subsp. vulgare TaxID=112509 RepID=M0UFE4_HORVV	2
72	2.29	2.32	27.78	20.37	8.333	UniRef100_R7WAA0	Uncharacterized protein n=1 Tax=Aegilops tauschii TaxID=37682 RepID=R7WAA0_AEGTA	1
73	2.28	2.31	24.32	24.32	13.51	UniRef100_I1HA58	NADH dehydrogenase [ubiquinone] 1 beta subcomplex subunit 7 n=1 Tax=Brachypodium distachyon TaxID=15368 RepID=I1HA58_BRADI	1
74	2.25	2.27	21.8	21.8	10.53	UniRef100_R7W3S7	VOC domain-containing protein n=1 Tax=Aegilops tauschii TaxID=37682 RepID=R7W3S7_AEGTA	1
75	2.23	2.25	8.427	7.584	4.494	UniRef100_A0A5B9T5R9	Glutamine synthetase n=3 Tax=Lolium TaxID=4520 RepID=A0A5B9T5R9_LOLRI	1
76	2.21	2.24	11.46	11.46	5.729	UniRef100_A0A5J9TK36	Formate dehydrogenase, mitochondrial n=1 Tax=Eragrostis curvula TaxID=38414 RepID=A0A5J9TK36_9POAL	1
77	2.2	2.22	33.04	16.96	9.821	UniRef100_P00068	Cytochrome c n=7 Tax=Triticeae TaxID=147389 RepID=CYC_WHEAT	1
78	2.19	2.21	18.31	18.31	15.49	UniRef100_M7YGF5	Subtilisin-chymotrypsin inhibitor-2A n=1 Tax=Triticum urartu TaxID=4572 RepID=M7YGF5_TRIUA	1
79	2.18	2.2	7.542	7.542	3.911	UniRef100_W5D5L4	Fructose-bisphosphate aldolase n=4 Tax=Triticinae TaxID=1648030 RepID=W5D5L4_WHEAT	1
80	2.17	2.19	4.854	4.854	3.236	UniRef100_F2DL78	Predicted protein (Fragment) n=1 Tax=Hordeum vulgare subsp. vulgare TaxID=112509 RepID=F2DL78_HORVV	1
81	2.16	2.18	5.145	5.145	2.461	UniRef100_U5S8M6	Elongation factor 1-alpha n=1 Tax=Dendrocalamus latiflorus TaxID=257763 RepID=U5S8M6_DENLA	1
82	2.15	2.18	8.964	8.964	2.801	UniRef100_A0A453SSR0	Uncharacterized protein n=2 Tax=Aegilops tauschii TaxID=37682 RepID=A0A453SSR0_AEGTS	1
83	2.13	2.15	6.873	6.873	3.436	UniRef100_I1I0X2	Glyoxalase I n=1 Tax=Brachypodium distachyon TaxID=15368 RepID=I1I0X2_BRADI	1
84	2.12	2.14	19.84	11.11	11.11	UniRef100_R7W3W0	Cytochrome b-c1 complex subunit 7 n=1 Tax=Aegilops tauschii TaxID=37682 RepID=R7W3W0_AEGTA	1
85	2.12	2.14	13.95	6.977	6.977	UniRef100_I1I9J7	Uncharacterized protein n=1 Tax=Brachypodium distachyon TaxID=15368 RepID=I1I9J7_BRADI	1
86	2.11	2.12	20.85	16.59	16.59	UniRef100_A0A5J9SJR7	Uncharacterized protein (Fragment) n=1 Tax=Eragrostis curvula TaxID=38414 RepID=A0A5J9SJR7_9POAL	2
87	2.09	2.1	25.27	13.19	13.19	UniRef100_A0A3L6PEB9	Acyl-CoA-binding protein n=1 Tax=Panicum miliaceum TaxID=4540 RepID=A0A3L6PEB9_PANMI	1
88	2.06	2.06	13.93	7.463	7.463	UniRef100_Q96123	Superoxide dismutase [Cu-Zn] n=3 Tax=Triticum TaxID=4564 RepID=Q96123_WHEAT	1
89	2.04	2.04	12.21	7.981	7.981	UniRef100_Q84T63	Expressed protein n=2 Tax=Oryza sativa subsp. japonica TaxID=39947 RepID=Q84T63_ORYSJ	1
90	2.03	2.03	8.493	3.288	3.288	UniRef100_W8SMG8	HSP40 (Fragment) n=1 Tax=Triticum aestivum TaxID=4565 RepID=W8SMG8_WHEAT	1
91	2.02	3.67	10.74	8.008	5.469	UniRef100_Q93XQ8	Protein disulfide-isomerase n=2 Tax=Triticum TaxID=4564 RepID=Q93XQ8_WHEAT	3
92	2.02	2.03	3.229	2.339	2.339	UniRef100_Q6YZX6	Putative aconitate hydratase, cytoplasmic n=1 Tax=Oryza sativa subsp. japonica TaxID=39947 RepID=ACOC_ORYSJ	1
93	2.02	2.03	15.75	8.661	8.661	UniRef100_M7Y9Y1	Uncharacterized protein n=1 Tax=Triticum urartu TaxID=4572 RepID=M7Y9Y1_TRIUA	1
94	2.02	2.03	9.89	5.861	5.861	UniRef100_I1GSF9	Uncharacterized protein n=1 Tax=Brachypodium distachyon TaxID=15368 RepID=I1GSF9_BRADI	1
95	2.02	2.02	4.372	2.732	2.732	UniRef100_Q8LST6	Mitochondrial aldehyde dehydrogenase n=1 Tax=Secale cereale TaxID=4550 RepID=Q8LST6_SECCE	1
96	2.01	2.01	11.11	11.11	10.58	UniRef100_I1GPB7	Uncharacterized protein n=1 Tax=Brachypodium distachyon TaxID=15368 RepID=I1GPB7_BRADI	3
97	2.01	2.01	7.56	7.56	5.155	UniRef100_F2X0K8	Gama-gliadin n=1 Tax=Triticum aestivum TaxID=4565 RepID=F2X0K8_WHEAT	4
98	2.01	2.01	12.62	5.607	5.607	UniRef100_K7AKS5	Uncharacterized protein (Fragment) n=4 Tax=Phleum pratense TaxID=15957 RepID=K7AKS5_PHLPR	1
99	2	15.13	61.01	61.01	55.05	UniRef100_A0A446M0K7	Peroxiredoxin n=1 Tax=Triticum turgidum subsp. durum TaxID=4567 RepID=A0A446M0K7_TRITD	11
100	2	7.67	41.79	35.07	35.07	UniRef100_A0A446J068	Uncharacterized protein n=1 Tax=Triticum turgidum subsp. durum TaxID=4567 RepID=A0A446J068_TRITD	6
101	2	7.27	55.7	55.7	55.7	UniRef100_P04464	Calmodulin n=1 Tax=Triticum aestivum TaxID=4565 RepID=CALM_WHEAT	5
102	2	6.2	22.17	22.17	16.96	UniRef100_N1QPE1	GTP-binding protein SAR1A n=2 Tax=Aegilops tauschii TaxID=37682 RepID=N1QPE1_AEGTA	3
103	2	4.03	21.67	21.67	14.78	UniRef100_P07596	Alpha-amylase/subtilisin inhibitor n=1 Tax=Hordeum vulgare TaxID=4513 RepID=IAAS_HORVU	2
104	2	2.15	14.53	14.53	6.977	UniRef100_I1HWJ6	Peptidyl-prolyl cis-trans isomerase n=2 Tax=Brachypodium TaxID=15367 RepID=I1HWJ6_BRADI	2
105	2	2.04	11.8	6.18	6.18	UniRef100_A0A452ZQA0	Uncharacterized protein n=3 Tax=Aegilops tauschii subsp. strangulata TaxID=200361 RepID=A0A452ZQA0_AEGTS	1
106	2	2.01	20.35	11.5	11.5	UniRef100_Q94JS9	Glutaredoxin n=2 Tax=Deschampsia antarctica TaxID=159298 RepID=Q94JS9_DESAN	1
107	2	2	7.973	3.987	3.987	UniRef100_W5BUF4	Caleosin n=2 Tax=Triticinae TaxID=1648030 RepID=W5BUF4_WHEAT	1
108	2	2	27.56	27.56	11.81	UniRef100_M8AA82	Uncharacterized protein n=1 Tax=Triticum urartu TaxID=4572 RepID=M8AA82_TRIUA	1
109	2	2	12.5	12.5	6.452	UniRef100_I1IV21	Uncharacterized protein n=1 Tax=Brachypodium distachyon TaxID=15368 RepID=I1IV21_BRADI	1
110	2	2	12.89	8.247	8.247	UniRef100_I1HDL9	Uncharacterized protein n=1 Tax=Brachypodium distachyon TaxID=15368 RepID=I1HDL9_BRADI	1
111	2	2	2.434	2.434	2.028	UniRef100_C5YCZ0	Uncharacterized protein n=1 Tax=Sorghum bicolor TaxID=4558 RepID=C5YCZ0_SORBI	1
112	2	2	13.1	13.1	13.1	UniRef100_C3TX90	Puroindoline-like protein n=1 Tax=Brachypodium sylvaticum TaxID=29664 RepID=C3TX90_BRASY	5
113	2	2	6.62	6.62	4.181	UniRef100_B6UKP4	Gamma-gliadin n=2 Tax=cellular organisms TaxID=131567 RepID=B6UKP4_WHEAT	1
114	2	2	32.08	14.15	14.15	UniRef100_A0A1E5VPX0	Uncharacterized protein n=1 Tax=Dichanthelium oligosanthes TaxID=888268 RepID=A0A1E5VPX0_9POAL	1
115	2	2	3.073	3.073	3.073	UniRef100_W5GM69	Glyceraldehyde-3-phosphate dehydrogenase n=7 Tax=Triticinae TaxID=1648030 RepID=W5GM69_WHEAT	1
116	2	2	14.71	14.71	14.71	UniRef100_W5G5Q1	Cytochrome b5 heme-binding domain-containing protein n=4 Tax=Triticeae TaxID=147389 RepID=W5G5Q1_WHEAT	1
117	2	2	7.097	7.097	7.097	UniRef100_W5FWF5	Uncharacterized protein n=6 Tax=Triticinae TaxID=1648030 RepID=W5FWF5_WHEAT	1
118	2	2	10.49	10.49	10.49	UniRef100_W5D522	SKP1-like protein n=1 Tax=Triticum aestivum TaxID=4565 RepID=W5D522_WHEAT	1
119	2	2	3.817	3.817	3.817	UniRef100_W5D4G1	14_3_3 domain-containing protein n=2 Tax=Triticum TaxID=4564 RepID=W5D4G1_WHEAT	1
120	2	2	4.306	4.306	4.306	UniRef100_W5D2A3	Uncharacterized protein n=2 Tax=Triticum TaxID=4564 RepID=W5D2A3_WHEAT	1
121	2	2	7.5	7.5	7.5	UniRef100_W5D067	Ribosomal_S7 domain-containing protein n=1 Tax=Triticum aestivum TaxID=4565 RepID=W5D067_WHEAT	1
122	2	2	11.76	11.76	11.76	UniRef100_W4ZXM1	LEA-like protein 2 n=2 Tax=Triticum TaxID=4564 RepID=W4ZXM1_WHEAT	1
123	2	2	9.6	9.6	9.6	UniRef100_T2C8V8	Auxin repressed protein n=1 Tax=Oryza sativa subsp. indica TaxID=39946 RepID=T2C8V8_ORYSI	1
124	2	2	4.533	4.533	4.533	UniRef100_R7WFN3	Calcium-dependent protein kinase 3 n=1 Tax=Aegilops tauschii TaxID=37682 RepID=R7WFN3_AEGTA	1
125	2	2	8.247	8.247	8.247	UniRef100_R7W270	Uncharacterized protein n=1 Tax=Aegilops tauschii TaxID=37682 RepID=R7W270_AEGTA	1
126	2	2	4.294	4.294	4.294	UniRef100_Q9ZTW0	ABA-responsive protein n=1 Tax=Hordeum vulgare TaxID=4513 RepID=Q9ZTW0_HORVU	1
127	2	2	7.08	7.08	7.08	UniRef100_Q9FYY4	Germin-like protein n=1 Tax=Hordeum vulgare TaxID=4513 RepID=Q9FYY4_HORVU	1
128	2	2	20.66	20.66	20.66	UniRef100_Q9FRT3	Thioredoxin h n=1 Tax=Oryza sativa subsp. japonica TaxID=39947 RepID=Q9FRT3_ORYSJ	2
129	2	2	7.424	7.424	7.424	UniRef100_Q9FEG7	Os08g0434100 protein n=5 Tax=Oryza TaxID=4527 RepID=Q9FEG7_ORYSJ	1
130	2	2	0.8989	0.8989	0.8989	UniRef100_Q7XUD5	OSJNBa0088A01.10 protein n=1 Tax=Oryza sativa subsp. japonica TaxID=39947 RepID=Q7XUD5_ORYSJ	1
131	2	2	4.365	4.365	4.365	UniRef100_Q7XND5	Aspergillus nuclease S(1) n=1 Tax=Oryza sativa subsp. japonica TaxID=39947 RepID=Q7XND5_ORYSJ	1
132	2	2	4.118	4.118	4.118	UniRef100_Q7X7N2	Arginase 1, mitochondrial n=4 Tax=Oryza TaxID=4527 RepID=ARGI1_ORYSJ	1
133	2	2	14.55	14.55	14.55	UniRef100_Q7FAM9	V-type proton ATPase subunit G n=9 Tax=Oryza TaxID=4527 RepID=Q7FAM9_ORYSJ	2
134	2	2	8.966	8.966	8.966	UniRef100_Q6DQK2	Pathogenesis-related protein 4 n=2 Tax=Triticum TaxID=4564 RepID=Q6DQK2_TRIMO	1
135	2	2	4.036	4.036	4.036	UniRef100_Q42971	Enolase n=4 Tax=Oryza sativa TaxID=4530 RepID=ENO_ORYSJ	1
136	2	2	4.121	4.121	4.121	UniRef100_P52409	Glucan endo-1,3-beta-glucosidase n=1 Tax=Triticum aestivum TaxID=4565 RepID=E13B_WHEAT	1
137	2	2	1.613	1.613	1.613	UniRef100_N1QPD5	Subtilisin-like protease n=1 Tax=Aegilops tauschii TaxID=37682 RepID=N1QPD5_AEGTA	1
138	2	2	6.936	6.936	6.936	UniRef100_M8BLW7	Superoxide dismutase n=1 Tax=Aegilops tauschii TaxID=37682 RepID=M8BLW7_AEGTA	1
139	2	2	2.692	2.692	2.692	UniRef100_M8B4E8	Carboxypeptidase n=1 Tax=Aegilops tauschii TaxID=37682 RepID=M8B4E8_AEGTA	1
140	2	2	6.25	6.25	6.25	UniRef100_M8AXH5	X8 domain-containing protein n=1 Tax=Aegilops tauschii TaxID=37682 RepID=M8AXH5_AEGTA	1
141	2	2	14.29	14.29	14.29	UniRef100_M8ASI2	Uncharacterized protein n=1 Tax=Aegilops tauschii TaxID=37682 RepID=M8ASI2_AEGTA	1
142	2	2	14.29	14.29	14.29	UniRef100_M8AJ16	Uncharacterized protein n=1 Tax=Triticum urartu TaxID=4572 RepID=M8AJ16_TRIUA	1
143	2	2	13.16	13.16	13.16	UniRef100_M7YTB2	Subtilisin-chymotrypsin inhibitor-2B n=1 Tax=Triticum urartu TaxID=4572 RepID=M7YTB2_TRIUA	1
144	2	2	7.821	7.821	7.821	UniRef100_K6ZY04	Peptidyl-prolyl cis-trans isomerase (Fragment) n=1 Tax=Phleum pratense TaxID=15957 RepID=K6ZY04_PHLPR	1
145	2	2	19.28	19.28	19.28	UniRef100_K3ZYL3	zf-Tim10_DDP domain-containing protein n=2 Tax=Setaria TaxID=4554 RepID=K3ZYL3_SETIT	1
146	2	2	12.22	12.22	12.22	UniRef100_K3ZYH9	Uncharacterized protein n=2 Tax=Setaria TaxID=4554 RepID=K3ZYH9_SETIT	1
147	2	2	1.8	1.8	1.8	UniRef100_K3YPD7	RNA helicase n=2 Tax=Setaria TaxID=4554 RepID=K3YPD7_SETIT	1
148	2	2	2.994	2.994	2.994	UniRef100_J3RU80	Cytokinin dehydrogenase (Fragment) n=1 Tax=Triticum aestivum TaxID=4565 RepID=J3RU80_WHEAT	1
149	2	2	1.905	1.905	1.905	UniRef100_J3MP54	PA domain-containing protein n=1 Tax=Oryza brachyantha TaxID=4533 RepID=J3MP54_ORYBR	1
150	2	2	13.18	13.18	13.18	UniRef100_J3LNB0	HIT domain-containing protein n=1 Tax=Oryza brachyantha TaxID=4533 RepID=J3LNB0_ORYBR	1
151	2	2	15	15	15	UniRef100_I1I1W9	Knot1 domain-containing protein n=1 Tax=Brachypodium distachyon TaxID=15368 RepID=I1I1W9_BRADI	1
152	2	2	5.021	5.021	5.021	UniRef100_I1H7J7	SHSP domain-containing protein n=1 Tax=Brachypodium distachyon TaxID=15368 RepID=I1H7J7_BRADI	1
153	2	2	15.13	15.13	15.13	UniRef100_I1GRB8	Superoxide dismutase [Cu-Zn] n=1 Tax=Brachypodium distachyon TaxID=15368 RepID=I1GRB8_BRADI	1
154	2	2	4.557	4.557	4.557	UniRef100_F2EDR4	Predicted protein (Fragment) n=1 Tax=Hordeum vulgare subsp. vulgare TaxID=112509 RepID=F2EDR4_HORVV	1
155	2	2	2.864	2.864	2.864	UniRef100_F2E9C4	Predicted protein n=2 Tax=Hordeum vulgare subsp. vulgare TaxID=112509 RepID=F2E9C4_HORVV	1
156	2	2	7.143	7.143	7.143	UniRef100_B6UH67	Late embryogenesis abundant protein D-34 n=2 Tax=Zea mays TaxID=4577 RepID=B6UH67_MAIZE	1
157	2	2	3.179	3.179	3.179	UniRef100_B3STR3	Gibberellin 2-oxidase 5 n=1 Tax=Lolium perenne TaxID=4522 RepID=B3STR3_LOLPR	1
158	2	2	6.395	6.395	6.395	UniRef100_A0A5J9VJW0	WHy domain-containing protein n=1 Tax=Eragrostis curvula TaxID=38414 RepID=A0A5J9VJW0_9POAL	1
159	2	2	5.263	5.263	5.263	UniRef100_A0A5J9VI57	Glutathione transferase n=1 Tax=Eragrostis curvula TaxID=38414 RepID=A0A5J9VI57_9POAL	1
160	2	2	5.634	5.634	5.634	UniRef100_A0A453GGR4	C2 domain-containing protein n=2 Tax=Aegilops tauschii TaxID=37682 RepID=A0A453GGR4_AEGTS	1
161	2	2	2.146	2.146	2.146	UniRef100_A0A446Q4R0	Uncharacterized protein n=1 Tax=Triticum turgidum subsp. durum TaxID=4567 RepID=A0A446Q4R0_TRITD	1
162	2	2	11.64	11.64	11.64	UniRef100_A0A3L6RGA3	Glycine-rich RNA-binding protein 1-like n=1 Tax=Panicum miliaceum TaxID=4540 RepID=A0A3L6RGA3_PANMI	1
163	2	2	14.19	14.19	14.19	UniRef100_A0A3B6RFT5	SHSP domain-containing protein n=1 Tax=Triticum aestivum TaxID=4565 RepID=A0A3B6RFT5_WHEAT	1
164	2	2	6.436	6.436	6.436	UniRef100_A0A3B6GV05	Phytocyanin domain-containing protein n=3 Tax=Triticinae TaxID=1648030 RepID=A0A3B6GV05_WHEAT	1
165	2	2	10	10	10	UniRef100_A0A287MXK2	VOC domain-containing protein n=1 Tax=Hordeum vulgare subsp. vulgare TaxID=112509 RepID=A0A287MXK2_HORVV	1
166	2	2	4.43	4.43	4.43	UniRef100_A0A287M010	Pyr_redox_2 domain-containing protein n=1 Tax=Hordeum vulgare subsp. vulgare TaxID=112509 RepID=A0A287M010_HORVV	1
167	2	2	6.383	6.383	6.383	UniRef100_A0A1E5W122	Peroxisome biogenesis factor 10 (Fragment) n=1 Tax=Dichanthelium oligosanthes TaxID=888268 RepID=A0A1E5W122_9POAL	1
168	2	2	10.88	10.88	10.88	UniRef100_A0A0Q3G9F9	Uncharacterized protein n=1 Tax=Brachypodium distachyon TaxID=15368 RepID=A0A0Q3G9F9_BRADI	1
169	2	2	12.07	12.07	12.07	UniRef100_A0A0A9DV82	Uncharacterized protein n=1 Tax=Arundo donax TaxID=35708 RepID=A0A0A9DV82_ARUDO	1
171	1.96	2	5.602	5.602	5.602	UniRef100_I1H5Z6	Uncharacterized protein n=1 Tax=Brachypodium distachyon TaxID=15368 RepID=I1H5Z6_BRADI	1
172	1.89	2	4.57	4.57	4.57	UniRef100_M8B792	Copine domain-containing protein n=1 Tax=Aegilops tauschii TaxID=37682 RepID=M8B792_AEGTA	1
173	1.89	2	1.129	1.129	1.129	UniRef100_K3XV70	Uncharacterized protein n=1 Tax=Setaria italica TaxID=4555 RepID=K3XV70_SETIT	1
174	1.85	2	6.341	6.341	6.341	UniRef100_Q9XE33	Nuclear transcription factor Y subunit C-6 n=6 Tax=Oryza TaxID=4527 RepID=NFYC6_ORYSJ	1
175	1.8	2	5.525	5.525	5.525	UniRef100_Q67G16	ARF n=1 Tax=Oryza sativa subsp. japonica TaxID=39947 RepID=Q67G16_ORYSJ	1
176	1.74	1.96	10.56	10.56	10.56	UniRef100_W5HZ15	Histone H2B n=5 Tax=Triticinae TaxID=1648030 RepID=W5HZ15_WHEAT	1
177	1.68	1.89	12.7	12.7	12.7	UniRef100_A0A5J9W718	Cytochrome b-c1 complex subunit 7 n=1 Tax=Eragrostis curvula TaxID=38414 RepID=A0A5J9W718_9POAL	1
178	1.64	2.2	19.44	19.44	8.333	UniRef100_A0A3L6SB00	NADH dehydrogenase [ubiquinone] 1 beta subcomplex subunit 7 n=3 Tax=Panicum TaxID=4539 RepID=A0A3L6SB00_PANMI	1
179	1.62	1.82	3.459	3.459	3.459	UniRef100_A0A5J9SSS1	PHD-type domain-containing protein (Fragment) n=1 Tax=Eragrostis curvula TaxID=38414 RepID=A0A5J9SSS1_9POAL	1
180	1.59	1.8	3.261	3.261	3.261	UniRef100_H8WFP9	Phosphoenolpyruvate carboxylase (Fragment) n=1 Tax=Isachne mauritiana TaxID=435781 RepID=H8WFP9_9POAL	1
181	1.58	1.82	15.57	15.57	10.85	UniRef100_K3YJN4	Germin-like protein n=3 Tax=Setaria TaxID=4554 RepID=K3YJN4_SETIT	1
182	1.53	1.82	13.65	8.434	4.418	UniRef100_R7W9M2	Putative aquaporin TIP3-1 n=1 Tax=Aegilops tauschii TaxID=37682 RepID=R7W9M2_AEGTA	1
183	1.51	1.72	1.488	1.488	1.488	UniRef100_M8ATC6	Alpha-mannosidase n=1 Tax=Triticum urartu TaxID=4572 RepID=M8ATC6_TRIUA	1
184	1.51	1.72	7.143	7.143	7.143	UniRef100_A0A446LXG9	Uncharacterized protein n=1 Tax=Triticum turgidum subsp. durum TaxID=4567 RepID=A0A446LXG9_TRITD	1
185	1.49	1.7	18.18	18.18	18.18	UniRef100_Q43666	Wali6 protein n=2 Tax=Triticum TaxID=4564 RepID=Q43666_WHEAT	1
186	1.45	1.82	5.33	5.33	2.559	UniRef100_Q93X08	UTP--glucose-1-phosphate uridylyltransferase n=2 Tax=Oryza sativa subsp. japonica TaxID=39947 RepID=Q93X08_ORYSJ	1
187	1.45	1.82	16.67	16.67	8.667	UniRef100_I1I4X0	Uncharacterized protein n=1 Tax=Brachypodium distachyon TaxID=15368 RepID=I1I4X0_BRADI	1
188	1.44	1.68	9.756	5.366	5.366	UniRef100_N1NV63	Beta-amylase (Fragment) n=1 Tax=Zingeria kochii TaxID=561736 RepID=N1NV63_9POAL	1
189	1.42	1.62	3.513	3.513	3.513	UniRef100_I1NT71	Uncharacterized protein n=1 Tax=Oryza glaberrima TaxID=4538 RepID=I1NT71_ORYGL	1
190	1.37	1.59	11.36	11.36	11.36	UniRef100_A0A0A9LZX3	rRNA N-glycosidase n=1 Tax=Arundo donax TaxID=35708 RepID=A0A0A9LZX3_ARUDO	1
191	1.36	1.62	10.41	10.41	3.155	UniRef100_M8AIC9	Prohibitin n=1 Tax=Triticum urartu TaxID=4572 RepID=M8AIC9_TRIUA	1
192	1.28	1.5	11.52	7.273	7.273	UniRef100_A0A6G1EH96	Usp domain-containing protein n=1 Tax=Oryza meyeriana var. granulata TaxID=110450 RepID=A0A6G1EH96_9ORYZ	1
193	1.28	1.49	6.497	6.497	6.497	UniRef100_Q9SCB9	V-type proton ATPase subunit C n=1 Tax=Hordeum vulgare TaxID=4513 RepID=VATC_HORVU	1
194	1.27	1.48	14.94	14.94	14.94	UniRef100_K4AHB0	Costars domain-containing protein n=2 Tax=Setaria TaxID=4554 RepID=K4AHB0_SETIT	1
195	1.23	1.44	6.522	6.522	6.522	UniRef100_M7ZTS0	Ubiquitin-fold modifier-conjugating enzyme 1 n=3 Tax=Triticeae TaxID=147389 RepID=M7ZTS0_TRIUA	1
196	1.21	1.42	2.093	2.093	2.093	UniRef100_T1NA04	Protein kinase domain-containing protein n=1 Tax=Triticum urartu TaxID=4572 RepID=T1NA04_TRIUA	1
197	1.19	5.57	12.96	12.96	12.96	UniRef100_C5YRM9	Uncharacterized protein n=1 Tax=Sorghum bicolor TaxID=4558 RepID=C5YRM9_SORBI	4
198	1.18	1.4	15.44	5.369	5.369	UniRef100_D7F5I5	Puroindoline B n=1 Tax=Aegilops comosa TaxID=4485 RepID=D7F5I5_AEGCM	1
199	1.18	1.39	10	10	10	UniRef100_Q5I7K5	Ribosomal protein P1 n=5 Tax=Triticinae TaxID=1648030 RepID=Q5I7K5_WHEAT	1
200	1.17	1.51	16.52	12.61	7.391	UniRef100_Q43209	Protein-L-isoaspartate O-methyltransferase n=2 Tax=Triticinae TaxID=1648030 RepID=PIMT_WHEAT	1
201	1.13	1.35	8.182	8.182	8.182	UniRef100_A0A1E5VXF3	Protein MOTHER of FT and TFL1-like protein 1 n=1 Tax=Dichanthelium oligosanthes TaxID=888268 RepID=A0A1E5VXF3_9POAL	1
202	1.11	1.41	4.54	4.54	3.243	UniRef100_Q9FS12	H(+)-exporting diphosphatase n=1 Tax=Hordeum vulgare TaxID=4513 RepID=Q9FS12_HORVU	1
203	1.08	1.32	4.152	2.076	2.076	UniRef100_J3MAR9	ACB domain-containing protein n=2 Tax=Oryza brachyantha TaxID=4533 RepID=J3MAR9_ORYBR	1
204	1.04	3.57	23.98	23.98	16.37	UniRef100_Q93XQ6	Peptidyl-prolyl cis-trans isomerase n=3 Tax=Triticeae TaxID=147389 RepID=Q93XQ6_WHEAT	2
205	1.02	1.24	8.475	8.475	8.475	UniRef100_I1ILF9	Uncharacterized protein n=1 Tax=Brachypodium distachyon TaxID=15368 RepID=I1ILF9_BRADI	1
206	1.01	1.23	6.103	6.103	6.103	UniRef100_Q94DY4	Vacuolar protein sorting-associated protein 28 homolog n=9 Tax=Oryza TaxID=4527 RepID=Q94DY4_ORYSJ	1
207	0.98	1.41	12	12	0	UniRef100_M8A2L5	Uncharacterized protein n=1 Tax=Triticum urartu TaxID=4572 RepID=M8A2L5_TRIUA	0
208	0.95	1.17	2.832	2.832	2.832	UniRef100_T1N5I6	Uncharacterized protein n=1 Tax=Triticum urartu TaxID=4572 RepID=T1N5I6_TRIUA	1
209	0.95	1.17	2.766	2.766	2.766	UniRef100_K3XEZ8	3-hydroxyacyl-CoA dehydrogenase n=1 Tax=Setaria italica TaxID=4555 RepID=K3XEZ8_SETIT	1
210	0.94	1.15	2.537	2.537	2.537	UniRef100_W5CPX1	OMPdecase n=1 Tax=Triticum aestivum TaxID=4565 RepID=W5CPX1_WHEAT	1
211	0.91	1.12	6.509	6.509	6.509	UniRef100_I1H5C7	Mitochondrial fission 1 protein n=1 Tax=Brachypodium distachyon TaxID=15368 RepID=I1H5C7_BRADI	1
Excess
N	Unused	Total	%Cov	%Cov(50)	%Cov(95)	Accession	Name	Peptides(95%)
2	12.13	12.13	67.43	67.43	53.67	UniRef100_A0A446M0K7	Peroxiredoxin n=1 Tax=Triticum turgidum subsp. durum TaxID=4567 RepID=A0A446M0K7_TRITD	8
3	11.99	12.03	46.48	42.72	42.72	UniRef100_I1HMD7	Uncharacterized protein n=1 Tax=Brachypodium distachyon TaxID=15368 RepID=I1HMD7_BRADI	6
4	10.38	10.38	21.11	21.11	20.82	UniRef100_I1HG64	Malate dehydrogenase n=1 Tax=Brachypodium distachyon TaxID=15368 RepID=I1HG64_BRADI	6
5	10.2	10.22	16.67	16.67	16.67	UniRef100_I1IXC1	Uncharacterized protein n=1 Tax=Brachypodium distachyon TaxID=15368 RepID=I1IXC1_BRADI	6
6	10.11	10.12	20.47	17.72	17.72	UniRef100_P42210	Phytepsin n=6 Tax=cellular organisms TaxID=131567 RepID=ASPR_HORVU	6
7	9.45	9.46	48.94	48.94	48.94	UniRef100_Q6L5L8	Embryonic abundant protein n=1 Tax=Bromus inermis TaxID=15371 RepID=Q6L5L8_BROIN	6
8	9	9.11	12.27	11.17	10.06	UniRef100_Q43223	Sucrose synthase n=2 Tax=Triticum aestivum TaxID=4565 RepID=Q43223_WHEAT	6
9	8.86	8.87	11.52	9.57	7.031	UniRef100_Q93XQ8	Protein disulfide-isomerase n=2 Tax=Triticum TaxID=4564 RepID=Q93XQ8_WHEAT	5
10	8.86	8.87	52.81	47.75	47.75	UniRef100_A0A3S6CQ22	FT05 n=1 Tax=Lolium perenne TaxID=4522 RepID=A0A3S6CQ22_LOLPR	6
11	8.76	8.77	6.091	6.091	3.807	UniRef100_A0A5J9WDS6	SERPIN domain-containing protein n=1 Tax=Eragrostis curvula TaxID=38414 RepID=A0A5J9WDS6_9POAL	4
12	8.17	8.17	26.9	26.9	26.9	UniRef100_G8ZCU8	Avenin protein (Fragment) n=1 Tax=Avena clauda TaxID=83523 RepID=G8ZCU8_9POAL	21
13	8.03	8.04	10.6	8.675	8.675	UniRef100_M7Z1Z4	Serpin-Z2B n=1 Tax=Triticum urartu TaxID=4572 RepID=M7Z1Z4_TRIUA	4
15	8	8	29.24	29.24	29.24	UniRef100_I1HLK3	Usp domain-containing protein n=1 Tax=Brachypodium distachyon TaxID=15368 RepID=I1HLK3_BRADI	5
16	7.36	7.42	42.28	42.28	42.28	UniRef100_W5EIR1	Calmodulin n=4 Tax=Mesangiospermae TaxID=1437183 RepID=W5EIR1_WHEAT	4
17	7.33	7.38	17.84	17.84	17.84	UniRef100_A0A3B6RIV9	Adenylate kinase n=4 Tax=Triticinae TaxID=1648030 RepID=A0A3B6RIV9_WHEAT	4
18	6.95	7.01	14.09	13.13	13.13	UniRef100_P12615	12S seed storage globulin 1 n=1 Tax=Avena sativa TaxID=4498 RepID=SSG1_AVESA	5
19	6.8	6.92	33.99	33.99	22.22	UniRef100_P0C073	Ubiquitin-NEDD8-like protein RUB1 n=1 Tax=Deschampsia antarctica TaxID=159298 RepID=RUB1_DESAN	3
20	6.63	6.64	18.05	7.561	7.561	UniRef100_N1NV57	Beta-amylase (Fragment) n=1 Tax=Elymus repens TaxID=52152 RepID=N1NV57_ELYRE	3
21	6.38	6.39	21.43	21.43	18.05	UniRef100_A0A287SBS0	Uncharacterized protein n=3 Tax=Hordeum vulgare subsp. vulgare TaxID=112509 RepID=A0A287SBS0_HORVV	4
22	6.14	6.15	15.6	12.53	12.53	UniRef100_I1IG62	Malate dehydrogenase n=2 Tax=Brachypodium distachyon TaxID=15368 RepID=I1IG62_BRADI	3
23	6.08	6.08	7.765	6.235	6.235	UniRef100_K4A5T0	Beta-galactosidase n=1 Tax=Setaria italica TaxID=4555 RepID=K4A5T0_SETIT	5
24	6.05	6.12	13.41	13.41	11.06	UniRef100_Q6E5A5	Plastidial ADP-glucose transporter n=1 Tax=Hordeum vulgare subsp. vulgare TaxID=112509 RepID=Q6E5A5_HORVV	4
25	6	6	9.662	9.662	9.662	UniRef100_P41378	Eukaryotic initiation factor 4A n=1 Tax=Triticum aestivum TaxID=4565 RepID=IF4A_WHEAT	3
26	6	6	7.605	7.605	7.605	UniRef100_I1HPI9	Uncharacterized protein n=1 Tax=Brachypodium distachyon TaxID=15368 RepID=I1HPI9_BRADI	3
27	6	6	29	29	29	UniRef100_I1GRU5	Uncharacterized protein n=1 Tax=Brachypodium distachyon TaxID=15368 RepID=I1GRU5_BRADI	3
28	6	6	13.65	13.65	13.65	UniRef100_A0A3L6EMY8	Phosphoglycerate kinase n=1 Tax=Zea mays TaxID=4577 RepID=A0A3L6EMY8_MAIZE	3
29	6	6	39.34	39.34	39.34	UniRef100_A0A341YDG0	NTF2 domain-containing protein n=2 Tax=Triticinae TaxID=1648030 RepID=A0A341YDG0_WHEAT	4
30	5.92	5.96	16.96	16.96	16.96	UniRef100_N1QPE1	GTP-binding protein SAR1A n=2 Tax=Aegilops tauschii TaxID=37682 RepID=N1QPE1_AEGTA	3
31	5.86	5.89	37.77	32.98	26.6	UniRef100_H2DQF4	Late embryogenesis abundant protein 1 n=1 Tax=Deschampsia antarctica TaxID=159298 RepID=H2DQF4_DESAN	5
32	5.85	7.99	9.069	7.966	6.863	UniRef100_Q8W1W4	Sucrose synthase n=1 Tax=Bambusa oldhamii TaxID=58923 RepID=Q8W1W4_BAMOL	4
33	5.65	7	20.91	20.91	7.273	UniRef100_I1GRW3	Peroxiredoxin n=1 Tax=Brachypodium distachyon TaxID=15368 RepID=I1GRW3_BRADI	4
35	5.41	5.47	30.43	21.74	16.21	UniRef100_K7AK97	Superoxide dismutase (Fragment) n=5 Tax=Phleum pratense TaxID=15957 RepID=K7AK97_PHLPR	3
36	5.35	5.39	5.74	5.74	5.74	UniRef100_A0A453E303	DUF1421 domain-containing protein n=1 Tax=Aegilops tauschii subsp. strangulata TaxID=200361 RepID=A0A453E303_AEGTS	3
37	5.13	5.3	54.73	54.73	16.89	UniRef100_Q84VG0	Probable calcium-binding protein CML7 n=10 Tax=Oryza TaxID=4527 RepID=CML7_ORYSJ	2
38	5.04	5.08	11.73	11.73	11.73	UniRef100_W5D5L4	Fructose-bisphosphate aldolase n=4 Tax=Triticinae TaxID=1648030 RepID=W5D5L4_WHEAT	3
39	4.8	4.85	15.61	9.524	6.878	UniRef100_A0A446P5Y8	Peroxidase n=1 Tax=Triticum turgidum subsp. durum TaxID=4567 RepID=A0A446P5Y8_TRITD	2
40	4.76	4.8	28.19	28.19	18.06	UniRef100_M8BB60	Prohibitin n=1 Tax=Aegilops tauschii TaxID=37682 RepID=M8BB60_AEGTA	2
41	4.71	4.79	9.266	9.266	7.529	UniRef100_I1IMR6	Protein disulfide-isomerase n=1 Tax=Brachypodium distachyon TaxID=15368 RepID=I1IMR6_BRADI	3
43	4.5	4.52	9.954	8.576	6.891	UniRef100_I1IIT0	Polyadenylate-binding protein n=1 Tax=Brachypodium distachyon TaxID=15368 RepID=I1IIT0_BRADI	4
44	4.48	4.55	33.64	26.17	26.17	UniRef100_M8CN00	Uncharacterized protein n=2 Tax=Aegilops tauschii TaxID=37682 RepID=M8CN00_AEGTA	3
45	4.45	4.52	10.93	10.93	10.93	UniRef100_I1HCH9	NADH-cytochrome b5 reductase n=1 Tax=Brachypodium distachyon TaxID=15368 RepID=I1HCH9_BRADI	3
46	4.29	4.3	8.427	8.427	7.584	UniRef100_A0A5B9T5R9	Glutamine synthetase n=3 Tax=Lolium TaxID=4520 RepID=A0A5B9T5R9_LOLRI	2
47	4.21	4.22	17.65	17.65	17.65	UniRef100_M7ZJ41	Uncharacterized protein n=3 Tax=Triticum TaxID=4564 RepID=M7ZJ41_TRIUA	3
48	4.19	4.23	19.31	19.31	12.87	UniRef100_H6BDJ6	Putative amino acid binding protein (Fragment) n=1 Tax=Lolium perenne TaxID=4522 RepID=H6BDJ6_LOLPR	2
49	4.19	4.2	13.62	8.97	8.306	UniRef100_A0A287IUT9	Uncharacterized protein n=4 Tax=Hordeum vulgare subsp. vulgare TaxID=112509 RepID=A0A287IUT9_HORVV	2
50	4.17	4.18	8.364	8.364	6.727	UniRef100_M7ZUG3	Aldehyde dehydrogenase family 2 member B7, mitochondrial n=2 Tax=Triticinae TaxID=1648030 RepID=M7ZUG3_TRIUA	2
51	4.15	4.16	16.52	12.61	12.61	UniRef100_Q43209	Protein-L-isoaspartate O-methyltransferase n=2 Tax=Triticinae TaxID=1648030 RepID=PIMT_WHEAT	2
52	4.14	4.14	24.24	18.18	18.18	UniRef100_Q8H0B8	Cold regulated protein n=2 Tax=Triticinae TaxID=1648030 RepID=Q8H0B8_WHEAT	2
53	4.05	4.06	5.345	4.454	4.454	UniRef100_Q6YZX6	Putative aconitate hydratase, cytoplasmic n=1 Tax=Oryza sativa subsp. japonica TaxID=39947 RepID=ACOC_ORYSJ	2
54	4.03	4.04	28.26	28.26	28.26	UniRef100_J3LMH7	VOC domain-containing protein n=1 Tax=Oryza brachyantha TaxID=4533 RepID=J3LMH7_ORYBR	3
55	4	4	17.7	11	11	UniRef100_W5D2A3	Uncharacterized protein n=2 Tax=Triticum TaxID=4564 RepID=W5D2A3_WHEAT	2
56	4	4	18.99	18.99	18.99	UniRef100_Q9XFD0	ABA-inducible protein WRAB1 n=1 Tax=Triticum aestivum TaxID=4565 RepID=Q9XFD0_WHEAT	3
57	4	4	16.04	11.94	11.94	UniRef100_Q7XYE2	Catalase isozyme (Fragment) n=1 Tax=Triticum aestivum TaxID=4565 RepID=Q7XYE2_WHEAT	2
58	4	4	12.5	12.5	12.5	UniRef100_W5D4R0	Uncharacterized protein n=2 Tax=Triticum TaxID=4564 RepID=W5D4R0_WHEAT	3
59	4	4	2.946	2.946	2.946	UniRef100_T1NIA2	Phosphoenolpyruvate carboxylase n=1 Tax=Triticum urartu TaxID=4572 RepID=T1NIA2_TRIUA	2
60	4	4	21.8	21.8	21.8	UniRef100_R7W3S7	VOC domain-containing protein n=1 Tax=Aegilops tauschii TaxID=37682 RepID=R7W3S7_AEGTA	2
61	4	4	2.422	2.422	2.422	UniRef100_M0UFE4	WD_REPEATS_REGION domain-containing protein n=3 Tax=Hordeum vulgare subsp. vulgare TaxID=112509 RepID=M0UFE4_HORVV	2
62	4	4	8.403	8.403	8.403	UniRef100_C5XIY1	Peroxidase n=1 Tax=Sorghum bicolor TaxID=4558 RepID=C5XIY1_SORBI	2
63	4	4	7.383	7.383	7.383	UniRef100_A0A0A9G655	Uncharacterized protein n=1 Tax=Arundo donax TaxID=35708 RepID=A0A0A9G655_ARUDO	2
64	3.96	5.85	15.03	15.03	15.03	UniRef100_Q6L5L7	Embryonic abundant protein n=1 Tax=Bromus inermis TaxID=15371 RepID=Q6L5L7_BROIN	4
65	3.92	3.96	6.132	6.132	6.132	UniRef100_R7W728	Guanosine nucleotide diphosphate dissociation inhibitor n=1 Tax=Aegilops tauschii TaxID=37682 RepID=R7W728_AEGTA	2
66	3.92	3.96	4.506	4.506	4.506	UniRef100_D8V0M4	Polyphenol oxidase n=1 Tax=Triticum aestivum TaxID=4565 RepID=D8V0M4_WHEAT	2
67	3.91	3.99	15.48	15.48	14.84	UniRef100_A0A446M452	Phytocyanin domain-containing protein n=1 Tax=Triticum turgidum subsp. durum TaxID=4567 RepID=A0A446M452_TRITD	2
68	3.82	3.89	4.152	4.152	4.152	UniRef100_J3MAR9	ACB domain-containing protein n=2 Tax=Oryza brachyantha TaxID=4533 RepID=J3MAR9_ORYBR	3
69	3.57	3.62	8.434	8.434	8.434	UniRef100_R7W9M2	Putative aquaporin TIP3-1 n=1 Tax=Aegilops tauschii TaxID=37682 RepID=R7W9M2_AEGTA	2
70	3.52	3.6	38.67	30.67	16.67	UniRef100_I1I4X0	Uncharacterized protein n=1 Tax=Brachypodium distachyon TaxID=15368 RepID=I1I4X0_BRADI	2
71	3.43	3.51	31.25	31.25	31.25	UniRef100_T1LHB1	ZnF_CDGSH domain-containing protein n=2 Tax=Triticum TaxID=4564 RepID=T1LHB1_TRIUA	2
72	3.38	3.45	6.34	6.34	6.34	UniRef100_I1H5X4	Uncharacterized protein n=1 Tax=Brachypodium distachyon TaxID=15368 RepID=I1H5X4_BRADI	2
73	3.32	3.41	13.24	13.24	13.24	UniRef100_Q0GR05	Germin-like protein n=1 Tax=Hordeum vulgare subsp. vulgare TaxID=112509 RepID=Q0GR05_HORVV	2
74	3.3	7.46	15.56	15.56	15.56	UniRef100_A0A6G1C245	Uncharacterized protein n=1 Tax=Oryza meyeriana var. granulata TaxID=110450 RepID=A0A6G1C245_9ORYZ	5
75	3.26	3.34	8.855	8.855	6.695	UniRef100_K3XWS0	Annexin n=2 Tax=Setaria italica TaxID=4555 RepID=K3XWS0_SETIT	2
76	3.22	3.28	7.103	5.047	5.047	UniRef100_A0A1D6H5J1	Uncharacterized protein n=1 Tax=Zea mays TaxID=4577 RepID=A0A1D6H5J1_MAIZE	2
77	3.19	3.28	8.12	6.466	2.105	UniRef100_Q6Z7B0	Heat shock 70 kDa protein BIP1 n=9 Tax=Oryza TaxID=4527 RepID=BIP1_ORYSJ	1
78	3.19	3.28	5.287	5.287	2.266	UniRef100_M4YUX8	Cytochrome c oxidase subunit 1 n=1 Tax=Lolium perenne TaxID=4522 RepID=M4YUX8_LOLPR	1
79	3.18	3.24	9.202	9.202	9.202	UniRef100_Q9ZTW0	ABA-responsive protein n=1 Tax=Hordeum vulgare TaxID=4513 RepID=Q9ZTW0_HORVU	2
80	3.17	3.22	5.598	5.598	5.598	UniRef100_N1R206	Desiccation protectant Lea14-like protein n=1 Tax=Aegilops tauschii TaxID=37682 RepID=N1R206_AEGTA	2
81	3.12	3.18	7.661	7.661	7.661	UniRef100_F2EBF9	Predicted protein n=2 Tax=Hordeum vulgare subsp. vulgare TaxID=112509 RepID=F2EBF9_HORVV	2
82	3.11	3.18	13.33	8.889	8.889	UniRef100_Q8S4P7	Thaumatin-like protein n=1 Tax=Triticum aestivum TaxID=4565 RepID=Q8S4P7_WHEAT	3
84	3.08	3.21	29.21	29.21	29.21	UniRef100_R7WA20	BOWMAN_BIRK domain-containing protein n=2 Tax=Aegilops tauschii TaxID=37682 RepID=R7WA20_AEGTA	3
85	3.06	3.15	12.62	12.62	3.987	UniRef100_W5BUF4	Caleosin n=2 Tax=Triticinae TaxID=1648030 RepID=W5BUF4_WHEAT	1
86	3	3.07	5.571	3.857	1.714	UniRef100_Q9XGF1	HSP80-2 n=1 Tax=Triticum aestivum TaxID=4565 RepID=Q9XGF1_WHEAT	1
87	2.96	3.02	23.98	16.37	8.187	UniRef100_Q93XQ6	Peptidyl-prolyl cis-trans isomerase n=3 Tax=Triticeae TaxID=147389 RepID=Q93XQ6_WHEAT	2
88	2.95	3.02	18.93	13.17	13.17	UniRef100_C3VQ52	L-ascorbate peroxidase (Fragment) n=1 Tax=Triticum aestivum TaxID=4565 RepID=C3VQ52_WHEAT	2
89	2.8	2.86	11.25	9.207	9.207	UniRef100_A0A2T7FBC9	Uncharacterized protein n=1 Tax=Panicum hallii var. hallii TaxID=1504633 RepID=A0A2T7FBC9_9POAL	2
90	2.79	2.97	59.76	59.76	46.34	UniRef100_F2CT65	Predicted protein n=1 Tax=Hordeum vulgare subsp. vulgare TaxID=112509 RepID=F2CT65_HORVV	2
91	2.74	2.81	8	6.5	4.667	UniRef100_A0A446IW42	Uncharacterized protein n=1 Tax=Triticum turgidum subsp. durum TaxID=4567 RepID=A0A446IW42_TRITD	2
92	2.69	2.75	17.22	17.22	8.609	UniRef100_W5CUW2	WHy domain-containing protein n=2 Tax=Triticum TaxID=4564 RepID=W5CUW2_WHEAT	1
93	2.69	2.74	3.81	3.81	1.905	UniRef100_J3MP54	PA domain-containing protein n=1 Tax=Oryza brachyantha TaxID=4533 RepID=J3MP54_ORYBR	1
94	2.65	2.7	30.38	30.38	29.11	UniRef100_B9VNV3	Polyphenol oxidase (Fragment) n=1 Tax=Festuca pratensis TaxID=4608 RepID=B9VNV3_FESPR	1
95	2.63	2.68	5.066	2.064	2.064	UniRef100_C5X0T3	Uncharacterized protein n=1 Tax=Sorghum bicolor TaxID=4558 RepID=C5X0T3_SORBI	2
96	2.6	2.76	15.57	15.57	10.85	UniRef100_K3YJN4	Germin-like protein n=3 Tax=Setaria TaxID=4554 RepID=K3YJN4_SETIT	1
97	2.57	2.62	3.601	3.601	1.524	UniRef100_Q6AVI0	Zinc finger BED domain-containing protein RICESLEEPER 2 n=2 Tax=Oryza TaxID=4527 RepID=RSLE2_ORYSJ	1
98	2.53	6.71	20.08	20.08	20.08	UniRef100_I4EP67	Avenin n=2 Tax=Avena TaxID=4496 RepID=I4EP67_9POAL	7
99	2.53	2.57	26.83	26.83	13.41	UniRef100_W5EL62	40S ribosomal protein S21 n=5 Tax=Triticinae TaxID=1648030 RepID=W5EL62_WHEAT	1
100	2.4	2.44	29.44	14.44	6.667	UniRef100_P16347	Endogenous alpha-amylase/subtilisin inhibitor n=1 Tax=Triticum aestivum TaxID=4565 RepID=IAAS_WHEAT	1
101	2.39	2.43	19.84	19.84	11.11	UniRef100_R7W3W0	Cytochrome b-c1 complex subunit 7 n=1 Tax=Aegilops tauschii TaxID=37682 RepID=R7W3W0_AEGTA	1
102	2.38	2.51	13.26	5.836	5.836	UniRef100_W5FAY5	Actin n=5 Tax=Triticeae TaxID=147389 RepID=W5FAY5_WHEAT	2
103	2.37	2.42	10.89	10.89	4.95	UniRef100_W5H014	GLTP domain-containing protein n=6 Tax=Triticinae TaxID=1648030 RepID=W5H014_WHEAT	1
104	2.35	2.39	44.68	44.68	23.4	UniRef100_A0A4U6VFI6	Uncharacterized protein n=1 Tax=Setaria viridis TaxID=4556 RepID=A0A4U6VFI6_SETVI	2
105	2.32	2.35	7.059	7.059	4.118	UniRef100_Q7X7N2	Arginase 1, mitochondrial n=4 Tax=Oryza TaxID=4527 RepID=ARGI1_ORYSJ	1
106	2.31	2.34	18.18	18.18	18.18	UniRef100_Q43666	Wali6 protein n=2 Tax=Triticum TaxID=4564 RepID=Q43666_WHEAT	3
107	2.3	2.34	25.37	25.37	13.43	UniRef100_M7ZZ06	Cytochrome b5 n=2 Tax=Triticum TaxID=4564 RepID=M7ZZ06_TRIUA	1
108	2.27	2.31	5.303	5.303	3.03	UniRef100_A0A446NDR0	Uncharacterized protein n=1 Tax=Triticum turgidum subsp. durum TaxID=4567 RepID=A0A446NDR0_TRITD	1
109	2.26	2.3	25.32	13.92	7.595	UniRef100_R7W7A6	Histone H4 n=1 Tax=Aegilops tauschii TaxID=37682 RepID=R7W7A6_AEGTA	1
110	2.24	2.38	24.64	24.64	10.87	UniRef100_A0A3B6JIQ3	VOC domain-containing protein n=3 Tax=Triticinae TaxID=1648030 RepID=A0A3B6JIQ3_WHEAT	1
111	2.23	2.26	14.08	14.08	7.767	UniRef100_D2EDB7	Putative salt-stress root protein n=1 Tax=Lolium perenne TaxID=4522 RepID=D2EDB7_LOLPR	1
112	2.21	2.25	32.5	11.25	11.25	UniRef100_K7AKZ9	Enolase_N domain-containing protein (Fragment) n=1 Tax=Phleum pratense TaxID=15957 RepID=K7AKZ9_PHLPR	1
113	2.17	2.19	17.11	17.11	8.553	UniRef100_D2DSG2	Superoxide dismutase [Cu-Zn] n=1 Tax=Deschampsia antarctica TaxID=159298 RepID=D2DSG2_DESAN	1
114	2.16	2.19	25	25	25	UniRef100_T1LUE6	Cytochrome b559 subunit alpha n=1 Tax=Triticum urartu TaxID=4572 RepID=T1LUE6_TRIUA	1
115	2.16	2.19	4.494	4.494	3.23	UniRef100_A0A3L6D6B8	Ribulose bisphosphate carboxylase large chain n=1 Tax=Zea mays TaxID=4577 RepID=A0A3L6D6B8_MAIZE	1
116	2.14	2.16	18.31	15.49	15.49	UniRef100_M7YGF5	Subtilisin-chymotrypsin inhibitor-2A n=1 Tax=Triticum urartu TaxID=4572 RepID=M7YGF5_TRIUA	1
117	2.12	2.27	9.831	6.78	3.39	UniRef100_G9FRD8	Class III endochitinase n=1 Tax=Dactylis glomerata TaxID=4509 RepID=G9FRD8_DACGL	1
118	2.11	2.13	9.164	2.426	2.426	UniRef100_M0XJL4	UDP-arabinopyranose mutase n=2 Tax=Hordeum vulgare TaxID=4513 RepID=M0XJL4_HORVV	1
119	2.09	2.11	4.99	2.994	2.994	UniRef100_J3RU80	Cytokinin dehydrogenase (Fragment) n=1 Tax=Triticum aestivum TaxID=4565 RepID=J3RU80_WHEAT	1
120	2.09	2.11	8.683	5.602	5.602	UniRef100_I1H5Z6	Uncharacterized protein n=1 Tax=Brachypodium distachyon TaxID=15368 RepID=I1H5Z6_BRADI	1
121	2.08	2.23	10.4	10.4	4.95	UniRef100_I1GM02	AAI domain-containing protein n=1 Tax=Brachypodium distachyon TaxID=15368 RepID=I1GM02_BRADI	1
122	2.08	2.09	9.486	6.324	6.324	UniRef100_A0A453KDF3	Uncharacterized protein n=1 Tax=Aegilops tauschii subsp. strangulata TaxID=200361 RepID=A0A453KDF3_AEGTS	2
123	2.06	2.22	26.47	26.47	8.824	UniRef100_M8AT68	Uncharacterized protein n=1 Tax=Aegilops tauschii TaxID=37682 RepID=M8AT68_AEGTA	1
124	2.06	2.07	9.718	3.762	3.762	UniRef100_Q43320	Aldose reductase-related protein n=1 Tax=Avena fatua TaxID=4499 RepID=Q43320_AVEFA	1
125	2.06	2.07	3.379	1.843	1.843	UniRef100_A0A5J9W0B4	Glyco_hydro_18 domain-containing protein n=1 Tax=Eragrostis curvula TaxID=38414 RepID=A0A5J9W0B4_9POAL	1
126	2.05	2.06	15.23	8.609	8.609	UniRef100_I1R1B3	Barwin domain-containing protein n=1 Tax=Oryza glaberrima TaxID=4538 RepID=I1R1B3_ORYGL	1
127	2.05	2.06	13.1	13.1	13.1	UniRef100_C3TX90	Puroindoline-like protein n=1 Tax=Brachypodium sylvaticum TaxID=29664 RepID=C3TX90_BRASY	4
128	2.04	2.05	33.06	20.66	20.66	UniRef100_I1HHU7	Thioredoxin domain-containing protein n=1 Tax=Brachypodium distachyon TaxID=15368 RepID=I1HHU7_BRADI	2
129	2.03	3.24	8.682	7.395	7.395	UniRef100_I1NKQ1	NADH-cytochrome b5 reductase n=1 Tax=Oryza glaberrima TaxID=4538 RepID=I1NKQ1_ORYGL	2
130	2.03	2.04	16.96	9.821	9.821	UniRef100_P00068	Cytochrome c n=7 Tax=Triticeae TaxID=147389 RepID=CYC_WHEAT	1
131	2.03	2.03	4.11	4.11	4.11	UniRef100_M7ZD36	DUF89 domain-containing protein n=9 Tax=Triticinae TaxID=1648030 RepID=M7ZD36_TRIUA	1
132	2.02	2.02	10.58	10.58	10.58	UniRef100_I1GPB7	Uncharacterized protein n=1 Tax=Brachypodium distachyon TaxID=15368 RepID=I1GPB7_BRADI	3
133	2.01	6.02	18.41	14.6	14.6	UniRef100_A0A453F554	Malate dehydrogenase n=1 Tax=Aegilops tauschii subsp. strangulata TaxID=200361 RepID=A0A453F554_AEGTS	3
134	2.01	2.02	6.849	4.384	4.384	UniRef100_M8CN96	Serine hydroxymethyltransferase n=1 Tax=Aegilops tauschii TaxID=37682 RepID=M8CN96_AEGTA	1
135	2.01	2.02	28.68	10.08	10.08	UniRef100_I1H603	HIT domain-containing protein n=1 Tax=Brachypodium distachyon TaxID=15368 RepID=I1H603_BRADI	1
136	2.01	2.01	2.046	1.064	1.064	UniRef100_R7WC71	Endoplasmin-like protein n=2 Tax=Aegilops tauschii TaxID=37682 RepID=R7WC71_AEGTA	1
137	2	7.42	42.28	42.28	42.28	UniRef100_P04464	Calmodulin n=1 Tax=Triticum aestivum TaxID=4565 RepID=CALM_WHEAT	4
138	2	6	30.12	30.12	30.12	UniRef100_A0A2P1AAV9	Universal stress protein n=1 Tax=Festuca arundinacea TaxID=4606 RepID=A0A2P1AAV9_FESAR	4
139	2	4	12.55	12.55	12.55	UniRef100_C5YRM9	Uncharacterized protein n=1 Tax=Sorghum bicolor TaxID=4558 RepID=C5YRM9_SORBI	2
140	2	2.81	10.41	10.41	3.155	UniRef100_M8AIC9	Prohibitin n=1 Tax=Triticum urartu TaxID=4572 RepID=M8AIC9_TRIUA	1
141	2	2.56	17.8	7.317	5.366	UniRef100_N1NV61	Beta-amylase (Fragment) n=1 Tax=Zingeria biebersteiniana TaxID=146037 RepID=N1NV61_9POAL	1
142	2	2.02	14.53	6.977	6.977	UniRef100_I1HWJ6	Peptidyl-prolyl cis-trans isomerase n=2 Tax=Brachypodium TaxID=15367 RepID=I1HWJ6_BRADI	2
143	2	2.01	24.32	13.51	13.51	UniRef100_I1HA58	NADH dehydrogenase [ubiquinone] 1 beta subcomplex subunit 7 n=1 Tax=Brachypodium distachyon TaxID=15368 RepID=I1HA58_BRADI	1
144	2	2.01	19.44	8.333	8.333	UniRef100_A0A3L6SB00	NADH dehydrogenase [ubiquinone] 1 beta subcomplex subunit 7 n=3 Tax=Panicum TaxID=4539 RepID=A0A3L6SB00_PANMI	1
[truncated: 388 more rows]

## Sheet: S-2
Supplementary Data 2. MRM transitions for peptides monitored by LC-MRM-MS. Q1 and Q3 refer to the precursor ion m/z and product ion m/z, RT refers to the retention time (min), CE refers to the collision energy (V).
Q1 m/z	Q3 m/z	RT (min)	Transition Name (Accession.Sequence.z.product ion)	CE (V)
635.34	915.447	3.88	UniRef100_A8VZG4.LLQQQLNPC[CAM]R.+2y7.light	30.1
635.34	546.245	3.88	UniRef100_A8VZG4.LLQQQLNPC[CAM]R.+2y4.light	30.1
635.34	432.202	3.88	UniRef100_A8VZG4.LLQQQLNPC[CAM]R.+2y3.light	30.1
782.882	1123.5	3.96	UniRef100_G8ZCU8.SQILQQSSC[CAM]QVMR.+2y9.light	37.4
782.882	995.44	3.96	UniRef100_G8ZCU8.SQILQQSSC[CAM]QVMR.+2y8.light	37.4
782.882	867.381	3.96	UniRef100_G8ZCU8.SQILQQSSC[CAM]QVMR.+2y7.light	37.4
673.657	800.437	7.31	UniRef100_H6UQP6.DGSFYPGEATPPQQLQQR.+3y6.light	30.3
673.657	672.379	7.31	UniRef100_H6UQP6.DGSFYPGEATPPQQLQQR.+3y5.light	30.3
673.657	544.32	7.31	UniRef100_H6UQP6.DGSFYPGEATPPQQLQQR.+3y4.light	30.3
673.356	831.472	7.32	UniRef100_I4EP61.QFLVQQC[CAM]SPVAEVPFLR.+3y7.light	30.3
673.356	760.435	7.32	UniRef100_I4EP61.QFLVQQC[CAM]SPVAEVPFLR.+3y6.light	30.3
673.356	631.393	7.32	UniRef100_I4EP61.QFLVQQC[CAM]SPVAEVPFLR.+3y5.light	30.3
559.655	685.461	7.01	UniRef100_I4EP61.C[CAM]PAIHSVVQAIILQK.+3y6.light	24.9
559.655	501.34	7.01	UniRef100_I4EP61.C[CAM]PAIHSVVQAIILQK.+3y4.light	24.9
559.655	388.255	7.01	UniRef100_I4EP61.C[CAM]PAIHSVVQAIILQK.+3y3.light	24.9
806.387	1029.48	7.97	UniRef100_I4EP61.AFALQALPAMC[CAM]DVYVPPHC[CAM]SVA.+3y9.light	36.7
806.387	866.419	7.97	UniRef100_I4EP61.AFALQALPAMC[CAM]DVYVPPHC[CAM]SVA.+3y8.light	36.7
806.387	767.35	7.97	UniRef100_I4EP61.AFALQALPAMC[CAM]DVYVPPHC[CAM]SVA.+3y7.light	36.7
778.417	1154.65	5.32	UniRef100_T1WIP3.LQC[CAM]VGSQVPEAVLR.+2y11.light	37.1
778.417	1055.58	5.32	UniRef100_T1WIP3.LQC[CAM]VGSQVPEAVLR.+2y10.light	37.1
778.417	684.404	5.32	UniRef100_T1WIP3.LQC[CAM]VGSQVPEAVLR.+2y6.light	37.1
591.258	864.403	6.22	UniRef100_T1WIP3.EGMEVFPGC[CAM]R.+2y7.light	28
591.258	636.292	6.22	UniRef100_T1WIP3.EGMEVFPGC[CAM]R.+2y5.light	28
591.258	175.119	6.22	UniRef100_T1WIP3.EGMEVFPGC[CAM]R.+2y1.light	28
502.94	821.426	6.45	UniRef100_B6DQD5.APFASIVAGIGGQYR.+3y8.light	22.1
502.94	750.389	6.45	UniRef100_B6DQD5.APFASIVAGIGGQYR.+3y7.light	22.1
502.94	693.368	6.45	UniRef100_B6DQD5.APFASIVAGIGGQYR.+3y6.light	22.1
633.649	754.457	6.18	UniRef100_F2X0K8.QQC[CAM]C[CAM]QQLAQIPQQLR.+3y6.light	28.4
633.649	641.373	6.18	UniRef100_F2X0K8.QQC[CAM]C[CAM]QQLAQIPQQLR.+3y5.light	28.4
633.649	175.119	6.18	UniRef100_F2X0K8.QQC[CAM]C[CAM]QQLAQIPQQLR.+3y1.light	28.4
673.851	590.278	7.29	UniRef100_F2X322.APFASIVASIGGQE.+2y6.light	32
673.851	390.162	7.29	UniRef100_F2X322.APFASIVASIGGQE.+2y4.light	32
673.851	276.119	7.29	UniRef100_F2X322.APFASIVASIGGQE.+2y2.light	32
547.756	838.388	3.12	UniRef100_I4EP57.QQAQFEGMR.+2y7.light	25.8
547.756	639.292	3.12	UniRef100_I4EP57.QQAQFEGMR.+2y5.light	25.8
547.756	363.181	3.12	UniRef100_I4EP57.QQAQFEGMR.+2y3.light	25.8
525.257	771.393	1.43	UniRef100_J9QGY5.SQMLQQSSC[CAM]HVIR.+3y6.light	23.2
525.257	524.33	1.43	UniRef100_J9QGY5.SQMLQQSSC[CAM]HVIR.+3y4.light	23.2
525.257	175.119	1.43	UniRef100_J9QGY5.SQMLQQSSC[CAM]HVIR.+3y1.light	23.2
625.293	928.485	3.83	UniRef100_J9QGY5.QQC[CAM]C[CAM]QQLAQIPEQSR.+3y8.light	28
625.293	857.448	3.83	UniRef100_J9QGY5.QQC[CAM]C[CAM]QQLAQIPEQSR.+3y7.light	28
625.293	616.305	3.83	UniRef100_J9QGY5.QQC[CAM]C[CAM]QQLAQIPEQSR.+3y5.light	28
590.929	779.387	4.55	UniRef100_Q84VT9.RC[CAM]C[CAM]DELSAIPAYC[CAM]R.+3y6.light	26.4
590.929	666.303	4.55	UniRef100_Q84VT9.RC[CAM]C[CAM]DELSAIPAYC[CAM]R.+3y5.light	26.4
590.929	498.213	4.55	UniRef100_Q84VT9.RC[CAM]C[CAM]DELSAIPAYC[CAM]R.+3y3.light	26.4
558.808	902.476	4.3	UniRef100_T1WI30.LTAASVPAVC[CAM]K.+2y9.light	26.4
558.808	831.439	4.3	UniRef100_T1WI30.LTAASVPAVC[CAM]K.+2y8.light	26.4
558.808	574.302	4.3	UniRef100_T1WI30.LTAASVPAVC[CAM]K.+2y5.light	26.4
712.665	822.377	6.32	UniRef100_X5CHT6.QLQC[CAM]ERELQESSLEAC[CAM]R.+3y7.light	32.2
712.665	535.229	6.32	UniRef100_X5CHT6.QLQC[CAM]ERELQESSLEAC[CAM]R.+3y4.light	32.2
712.665	406.187	6.32	UniRef100_X5CHT6.QLQC[CAM]ERELQESSLEAC[CAM]R.+3y3.light	32.2
661.306	951.42	3.33	UniRef100_X5CHT6.ELQESSLEAC[CAM]R.+2y8.light	31.4
661.306	822.377	3.33	UniRef100_X5CHT6.ELQESSLEAC[CAM]R.+2y7.light	31.4
661.306	735.345	3.33	UniRef100_X5CHT6.ELQESSLEAC[CAM]R.+2y6.light	31.4
806.068	1113.6	6.51	UniRef100_X5CHT6.ELQESSLEAC[CAM]RQVVDQQLAGR.+3y10.light	36.7
806.068	886.474	6.51	UniRef100_X5CHT6.ELQESSLEAC[CAM]RQVVDQQLAGR.+3y8.light	36.7
806.068	175.119	6.51	UniRef100_X5CHT6.ELQESSLEAC[CAM]RQVVDQQLAGR.+3y1.light	36.7
581.649	730.421	8.92	UniRef100_X5CHT6.DVSAKC[CAM]RPVAVSQVAR.+3y7.light	25.9
581.649	560.315	8.92	UniRef100_X5CHT6.DVSAKC[CAM]RPVAVSQVAR.+3y5.light	25.9
581.649	175.119	8.92	UniRef100_X5CHT6.DVSAKC[CAM]RPVAVSQVAR.+3y1.light	25.9

## Sheet: S- 3
Supplementary Data 3. Coefficient of variance of technical replicates of peptides monitored in MRM-MS from samples of ryegrass and wheat cultivars.
Average_Total	19.0644
		A0A0P0Y6A6				A0A0P0Y6A6				A8VZG4				C3TX90				C3TX90				G8ZCU8				H6UQP6				I4EP61				I4EP61				I4EP61				T1WIP3				T1WIP3
		TACNCLK				CGVSIPYTISPSIDCSR				LLQQQLNPCR				DPYYEQCPMRK				SDLYGPNLQGEVTMLMER				SQILQQSSCQVMR				DGSFYPGEATPPQQLQQR				QFLVQQCSPVAEVPFLR				CPAIHSVVQAIILQK				AFALQALPAMCDVYVPPHCSVA				LQCVGSQVPEAVLR				EGMEVFPGCR
Cultivars	Type	AREA	Average	SD	CV	AREA	Average	SD	CV	Area	Average	SD	CV	Area	Average	SD	CV	Area	Average	SD	CV	Area	Average	SD	CV	Area	Average	SD	CV	Area	Average	SD	CV	Area	Average	SD	CV	Area	Average	SD	CV	Area	Average	SD	CV	Area	Average	SD	CV
Dobson1	Ryegrass	13919	11287.3	2400.11	21.2637	3065				1226983	886873	296369	33.4173	185711	144255	36134.1	25.0487	69531	62052.3	6578.54	10.6016	37014	33916.3	2985.64	8.80297	1203447	1010546	186755	18.4806	218937	169350	46232	27.2996	62555	49727.7	11917.8	23.9661	480977	328533	135074	41.1145	1153577	776821	328442	42.2803	105506	92298	11816.2	12.8023
Dobson2	Ryegrass	9219				1917				749664				119438				59466				31057				830613				127432				38998				223751				550822				82730
Dobson3	Ryegrass	10724				4388				683973				127616				57160				33678				997578				161682				47630				280870				626063				88658
Ansa1	Ryegrass	19247	19610	2585.68	13.1855	2499				723602	687911	71393.1	10.3782	76683	83073	14035	16.8948	823994	697142	112129	16.0841	321146	361734	119311	32.983	714282	681627	128377	18.8338	119099	115690	19646.1	16.9818	36286	35869.3	7603.57	21.198	1009415	930241	145276	15.617	71970	74553	22981.6	30.8259	125927	135357	21981.7	16.2398
Ansa2	Ryegrass	17225				2855				734420				73370				611258				268012				540077				94562				28066				762577				52972				119663
Ansa3	Ryegrass	22358				2078				605710				99166				656173				496043				790523				133408				43256				1018730				98717				160480
Expo1	Ryegrass	21519	17592.3	3590.42	20.409	2374				359339	304735	48438.9	15.8954	175653	145259	26733.4	18.4039	295644	266199	25503.6	9.58064	10021	8474.33	1666.2	19.6617	967980	800310	153198	19.1424	168804	135140	30558.4	22.6124	47773	38175.3	8467.55	22.1807	712662	567110	127423	22.4687	1103	1071.33	117.738	10.9899	97231	84112	14670	17.441
Expo2	Ryegrass	14477				2699				287929				125389				251915				8692				667641				109150				31760				475692				941				86833
Expo3	Ryegrass	16781				2576				266938				134736				251039				6710				765308				127466				34993				512977				1170				68272
Victorian1	Ryegrass	39983	34993.7	4571.56	13.064	4339641	3399302	1.16953e+06	34.405	288208	230909	54406.4	23.5619	108227	104019	6852.97	6.58821	1179133	1.087e+06	179723	16.5339	1565491	1826631	414890	22.7134	965119	851260	170635	20.0449	166634	145337	28072.3	19.3154	43209	35364.7	8106.09	22.9214	266486	221913	43389.4	19.5524	197945	150673	49090.8	32.581	79982	68408	12485.8	18.252
Victorian2	Ryegrass	31006				2089713				224567				96111				879890				1609368				655071				113525				27020				179813				99946				55176
Victorian3	Ryegrass	33992				3768552				179951				107718				1201969				2305034				933591				155851				35865				219441				154128				70066
SF_Hustle1	Ryegrass	20223	17777	4236.6	23.8319	2154				760049	812550	61657.1	7.5881	94671	87126	22219	25.5022	280875	308946	49455.9	16.0079	170682	138582	42988.1	31.02	756728	744037	157244	21.1339	138883	139900	42251.7	30.2013	48489	44665.3	9897.86	22.16	302789	331011	80707.2	24.382	7134	5420.67	1740.61	32.1107	70257	51897	21455.8	41.343
SF_Hustle2	Ryegrass	12885				2206				797156				62117				279913				89742				580832				98166				33426				268204				3654				28311
SF_Hustle3	Ryegrass	20223				2290				880446				104590				366050				155321				894551				182651				52081				422039				5474				57123
Roper1	Ryegrass	38137.4	42880.3	10704.9	24.9646	174642	183346	83939.8	45.7822	416627	373187	37623	10.0815	59904.7	63933.3	13500.3	21.1162	319031	264953	58451.6	22.0611	41933.2	45118.5	18316.4	40.5962	759837	761652	194947	25.5953	133159	129448	35296.3	27.2668	37372.3	39072.2	12980.3	33.2213	368905	338059	81407.3	24.0808	15676.4	16799.8	6569.3	39.1036	92261.1	87582.6	19096.9	21.8045
Roper2	Ryegrass	35366.2				104097				350998				52906				202939				28603.7				567618				92443.1				27025.6				245737				10864.6				66581.1
Roper3	Ryegrass	55137.2				271299				351936				78989.4				272889				64818.5				957500				162743				52818.7				399536				23858.3				103905
Kingston1	Ryegrass	30285.7	31568	1404.82	4.45013	92327.7	88483	16150.8	18.253	726498	703243	27292.3	3.88092	86718.1	91196.2	3982.39	4.36684	130073	121778	12270.9	10.0764	220028	267556	41307.8	15.4389	746592	709317	48067.8	6.77662	125501	122029	10209	8.36605	28835.3	31317.4	4068.02	12.9897	310510	289039	30401.7	10.5182	45553.6	48598.7	9766.48	20.0962	74230.2	81619.1	10250.1	12.5584
Kingston2	Ryegrass	31348.7				70756.8				710035				92529.7				107682				287844				655065				110537				29104.6				254251				40717.5				77306.2
Kingston3	Ryegrass	33069.5				102365				673197				94340.7				127578				294797				726295				130049				36012.1				302357				59524.9				93320.9
Avalon1	Ryegrass	28657.5	26908.3	3339.02	12.4089	7484.11				518453	473807	53502.9	11.2921	81648.3	85428.7	11565.2	13.5379	86499.7	83593.1	14046.3	16.8031	75096.4	69123.1	11256.5	16.2847	723745	729490	120185	16.4752	124753	115414	17729.7	15.3618	28063.2	27338	4430.68	16.207	284841	262762	59929.7	22.8076	163928	140550	26170.4	18.62	98887.3	93893.2	8696.21	9.2618
Avalon2	Ryegrass	23058.1				5344.16				488464				76226.7				68320.9				56139.1				612281				94966.8				22589.5				194925				112278				83851.8
Avalon3	Ryegrass	29009.3				9583.42				414503				98411				95958.7				76134				852444				126521				31361.4				308520				145445				98940.6
Excess1	Ryegrass	24090.9	24224.9	2108.79	8.70509	1606.4				1.06584e+06	946770	108160	11.4241	77013.8	73178.5	9344.32	12.7692	288442	257066	64389.7	25.0479	119763	127819	22174.3	17.3483	743862	715105	110398	15.438	122830	118473	21896.9	18.4826	33367	31897.2	4200.71	13.1695	184390	178799	52125.6	29.1533	6293.76	6397.01	269.96	4.22009	46289.9	43162.9	2801.85	6.49133
Excess2	Ryegrass	22186.2				441.6				919878				62526.7				183003				110798				593175				94725.1				27159				124102				6193.92				42318.1
Excess3	Ryegrass	26397.4				1630.72				854593				79994.9				299754				152895				808279				137864				35165.4				227903				6703.36				40880.6
Platinum1	Ryegrass	27494.4	29220.7	7300.95	24.9855	15856.6				504003	482744	20242.1	4.19313	43280.6	44082.3	1415.28	3.21055	14357.8	13178.9	1628.8	12.3592	15244.8	22622.3	6843.4	30.2507	614807	642754	82349.2	12.8119	99591.7	110816	18448.4	16.6479	24172.8	28009	3352.03	11.9677	88954.9	87691.9	13809.8	15.7481	6467.84	6952.53	1520.83	21.8745	49148.2	51097.2	3587.34	7.02062
Platinum2	Ryegrass	22937.6				880.64				480530				43249.9				11320.3				23859.2				578015				100748				29481				73294.1				5733.12				48906.2
Platinum3	Ryegrass	37230.1				7176.96				463700				45716.5				13858.6				28762.9				735439				132108				30373.1				100827				8656.64				55237.1
				Average	16.7268		Average		32.8134			Average	13.1713			Average	14.7439			Average	15.5156			Average	23.51			Average	17.4733			Average	20.2536			Average	19.9981			Average	22.5443			Average	25.2702			Average	16.3215
																																						Area	Average	SD	CV	Area	Average	SD	CV
Diamond_Bird1	Wheat	2035	WHEAT NOT DETECTED			4747	WHEAT NOT DETECTED			9031	WHEAT NOT DETECTED			634	WHEAT NOT DETECTED			3106	WHEAT NOT DETECTED			1842	WHEAT NOT DETECTED			6371	WHEAT NOT DETECTED			945	WHEAT NOT DETECTED			1986	WHEAT NOT DETECTED			27271	27552.7	3642.66	13.2207	51949972	6.41572e+07	7.01732e+06	10.9377	2064	WHEAT NOT DETECTED
Diamond_Bird2	Wheat	1934				5544				9489				1099				2058				2129				6737				1091				1400				25882				59673584				2500
Diamond_Bird3	Wheat	1943				7536				9437				1577				790				2535				3211				1516				1627				31731				72244128				3032
Diamond_Bird4	Wheat	1632				6213				7563				1637				1697				1880				6755				1074				864				25045				60553832				3337
EGA_Gregory1	Wheat	632				7310				11534				4471				706				2994				8197				3766				2939				22736	19822.3	1296.12	6.5387	52729880	3.29923e+07	858511	2.60215	2654
EGA_Gregory2	Wheat	791				4216				5225				4501				1981				820				5140				2201				2591				20516				32705572				1297
EGA_Gregory3	Wheat	589				2913				3966				2425				642				918				3510				3246				3632				18327				32313872				4125
EGA_Gregory4	Wheat	854				5380				5955				3304				1773				2128				5621				7089				4009				20624				33957496				3302
Magenta1	Wheat	950				2051				7816				5315				1192				1893				12154				1958				3093				27634	24405	4639.86	19.0119	44332608	42915772	3.97149e+06	9.25416	4210
Magenta2	Wheat	851				6162				7228				4392				1561				1767				8053				1830				1170				27343				39789416				3637
Magenta3	Wheat	1168				4106				11557				3745				1202				2782				8384				1064				2076				19056				47384492				2434
Magenta4	Wheat	1119				4135				9809				3595				3062				1852				6646				730				1848				26816				41573408				3811
Calingiri1	Wheat	1750				2590				4240				2961				5626				2373				8284				993				2604				19641	17820	1664.85	9.34261	48469640	39960748	5.47434e+06	13.6993	2477
Calingiri2	Wheat	157				1569				8426				5163				3621				1916				2871				1462				3387				18493				42006812				2856
Calingiri3	Wheat	902				2778				5903				2285				2806				1481				5100				1797				1437				15924				33758080				1445
Calingiri4	Wheat	1027				2122				6768				6856				2027				813				7904				1134				4293				19043				44117352				3217
EGA_Bonnie1	Wheat	1140				3716				8693				3237				1992				1095				6209				564				2272				20520	21813	3613.91	16.5677	32930204	3.71036e+07	5.61479e+06	15.1327	2489
EGA_Bonnie2	Wheat	1095				1938				8217				3804				989				982				5366				1876				2296				19078				31280796				1794
EGA_Bonnie3	Wheat	1303				1925				3922				2017				1928				1332				1501				1811				1693				20451				37545776				2899
EGA_Bonnie4	Wheat	1364				4445				6598				6280				1214				729				5618				928				1325				25910				42484224				3075
Janz_2_1	Wheat	1613.76				1868.37				7316.04				3289.02				1248.45				1169.73				4967.97				2464.92				837.63				17608.7	22119.1	781.541	3.53333	3.48178e+07	4.59378e+07	1.73811e+06	3.78361	3393.57
Janz_2_2	Wheat	2020.89				1414.5				8837.55				3475.98				2065.17				916.35				1860.99				680.19				2959.38				22702.1				4.47233e+07				2829
Janz_2_3	Wheat	1569.48				1161.12				13047.8				3587.91				2940.93				2737.98				4693.68				1402.2				3286.56				22424.1				4.79288e+07				3120.51
Janz_2_4	Wheat	1835.16				2913.87				12317.2				4765.02				1226.31				2733.06				3327.15				1273.05				3182.01				21231				4.51613e+07				2972.91
Mace1	Wheat	878.84				3394.71				11271.2				2967.99				1643.38				4262.12				9284.97				2663.19				2987.04				14089.4	15901.7	2204.95	13.8661	2.88263e+07	2.95711e+07	5.16492e+06	17.4661	1375.41
Mace2	Wheat	1751.33				3810				16667.5				1803.4				1823.72				2700.02				1672.59				1917.7				1437.64				16366.5				3.42321e+07				2668.27
Mace3	Wheat	1148.08				711.2				9353.55				1537.97				210.82				1156.97				6047.74				1343.66				2381.25				17837.2				2.40184e+07				2637.79
Mace4	Wheat	1271.27				3375.66				10327.6				5251.45				1490.98				2129.79				9015.73				1073.15				1009.65				13501.4				3.04628e+07				1656.08
Ventura1	Wheat	2265.68				4041.14				9856.47				3182.62				1342.39				829.31				8211.82				2007.87				1375.41				18037.8	12170	2726.92	22.407	3.63564e+07	1.90744e+07	2.65259e+06	13.9065	2856.23
Ventura2	Wheat	905.51				1391.92				5325.11				2239.01				1286.51				271.78				2096.77				762				3425.19				10607				1.63919e+07				1002.03
Ventura3	Wheat	1016				989.33				4226.56				1629.41				891.54				309.88				1592.58				3303.27				2672.08				10584.2				1.91353e+07				1666.24
Ventura4	Wheat	1785.62				2838.45				6065.52				2226.31				918.21				405.13				5247.64				1573.53				1831.34				15318.7				2.1696e+07				3302
EGA_Kidman1	Wheat	2917.12				3299.84				4706.56				2048				1355.52				1322.24				2635.52				704				1675.52				14282.2	14734.1	629.832	4.27466	1.83086e+07	1.8358e+07	1.48517e+06	8.09002	3610.88
EGA_Kidman2	Wheat	874.24				2030.08				3390.72				3577.6				563.2				229.12				2905.6				3381.76				2940.16				14087.7				1.716e+07				1591.04
EGA_Kidman3	Wheat	1041.92				2644.48				7456				1866.24				800				1073.92				979.2				2488.32				1899.52				14768.6				1.78944e+07				3407.36
EGA_Kidman4	Wheat	736				2947.84				5475.84				2548.48				549.12				1283.84				1697.28				776.96				616.96				15345.9				2.00197e+07				1470.72
Sunvale1	Wheat	1528.32				3203.84				11580.2				1844.48				1277.44				2124.8				2667.52				1561.6				2394.88				18498.6	21049.6	2959.9	14.0615	3.48979e+07	4.61443e+07	4.03136e+06	8.73642	2835.2
Sunvale2	Wheat	340.48				578.56				14343.7				4286.72				5088				3654.4				5189.12				4778.24				2059.52				21859.8				4.77349e+07				1538.56
Sunvale3	Wheat	2097.92				4633.6				8515.84				2095.36				1763.84				2173.44				5763.84				4305.92				2264.32				23520				4.91376e+07				1317.12
Sunvale4	Wheat	975.36				1153.28				2210.56				4559.36				2291.2				2632.96				4993.28				4227.84				1662.72				17769				4.15602e+07				1337.6
[truncated: 52 more columns]

## Sheet: S- 4
Supplementary Data 4. Summary of FDR report and Protein family search and occurance of proteins across ryegrass cultivars
							Accession	B6UKP4	F2X322	Q84U17	B6DQD5	J9QGY5	I4EP62	F2X0K8	I4EP57	I4EP61	G8ZCU8	H6UQP6	X5CHT6	T1WI30	Q84VT9	D7F5I5	A0A0P0Y6A6	A8VZG4	T1WIP3	C3TX90
Cultivar	1%FDR_report_protein	1%FDR_report_peptide	Total_Pfam	PF13016	PF03157	PF00234	Protein family	PF13016	PF13016	PF13016	PF13016	PF13016	PF13016	PF13016	PF13016	PF13016	PF13016	PF03157	PF03157	PF00234	PF00234	PF00234	PF00234	PF00234	PF00234	PF00234
Dobson	160	205	4	2	0	2		N	N	N	N	N	N	N	N	Y	Y	N	N	N	N	N	N	N	Y	Y
Ansa	205	247	7	4	0	3		Y	N	N	N	N	Y	Y	N	N	Y	N	N	N	N	Y	N	N	Y	Y
Kingston	205	283	5	3	0	2		N	Y	N	N	N	N	N	Y	N	Y	N	N	N	N	N	N	N	Y	Y
Victorian	216	340	7	3	1	4		N	N	Y	N	N	N	N	N	Y	Y	Y	N	N	N	N	Y	Y	Y	Y
Expo	223	322	3	2	0	1		N	N	N	N	N	N	N	N	Y	Y	N	N	N	N	N	N	N	N	Y
SF Hustle	230	334	4	2	0	2		N	N	N	N	N	N	N	Y	N	Y	N	N	N	N	N	N	Y	N	Y
Roper	247	390	8	5	0	3		N	N	N	Y	Y	N	Y	N	Y	Y	N	N	Y	N	N	Y	N	N	Y
Platinum	263	412	4	2	0	2		N	N	N	N	N	N	N	N	Y	Y	N	N	N	Y	N	N	N	Y	N
Excess	294	459	4	2	1	1		N	N	N	N	N	N	N	Y	N	Y	N	Y	N	N	N	N	N	N	Y
Avalon	316	503	5	2	0	3		N	N	N	N	N	N	N	N	Y	Y	N	N	N	N	N	N	Y	Y	Y
							Total	1	1	1	1	1	1	2	3	6	10	1	1	1	1	1	2	3	6	9
Total_Pfam	Total number of proteins found from families PF13016, PF03157, PF00234

## Sheet: S- 5
Supplementary Data 5. Quantitation of gluten peptides on ryegrass and wheat cultivars
Peptide	Protein family	Dobson1	Dobson2	Dobson3	Ansa1	Ansa2	Ansa3	Expo1	Expo2	Expo3	Victorian1	Victorian2	Victorian3	SF_Hustle1	SF_Hustle2	SF_Hustle3	Roper1	Roper2	Roper3	Kingston1	Kingston2	Kingston3	Avalon1	Avalon2	Avalon3	Excess1	Excess2	Excess3	Platinum1	Platinum2	Platinum3	Diamond_Bird1	Diamond_Bird2	Diamond_Bird3	Diamond_Bird4	EGA_Gregory1	EGA_Gregory2	EGA_Gregory3	EGA_Gregory4	Magenta1	Magenta2	Magenta3	Magenta4	Calingiri1	Calingiri2	Calingiri3	Calingiri4	EGA_Bonnie1	EGA_Bonnie2
A8VZG4_LLQQQLNPCR	PF00234	1226983	749664	683973	723602	734420	605710	359339	287929	266938	288208	224567	179951	760049	797156	880446	416627	350998	351936	726498	710035	673197	518453	488464	414503	1065839	919878	854593	504003	480530	463700	9031	9489	9437	7563	11534	5225	3966	5955	7816	7228	11557	9809	4240	8426	5903	6768	8693	8217
G8ZCU8_SQILQQSSCQVMR	PF13016	37014	31057	33678	321146	268012	496043	10021	8692	6710	1565491	1609368	2305034	170682	89742	155321	41933	28604	64819	220028	287844	294797	75096	56139	76134	119763	110798	152895	15245	23859	28763	1842	2129	2535	1880	2994	820	918	2128	1893	1767	2782	1852	2373	1916	1481	813	1095	982
H6UQP6_DGSFYPGEATPPQQLQQR	PF03157	1203447	830613	997578	714282	540077	790523	967980	667641	765308	965119	655071	933591	756728	580832	894551	759837	567618	957500	746592	655065	726295	723745	612281	852444	743862	593175	808279	614807	578015	735439	6371	6737	3211	6755	8197	5140	3510	5621	12154	8053	8384	6646	8284	2871	5100	7904	6209	5366
I4EP61_QFLVQQCSPVAEVPFLR	PF13016	218937	127432	161682	119099	94562	133408	168804	109150	127466	166634	113525	155851	138883	98166	182651	133159	92443	162743	125501	110537	130049	124753	94967	126521	122830	94725	137864	99592	100748	132108	945	1091	1516	1074	3766	2201	3246	7089	1958	1830	1064	730	993	1462	1797	1134	564	1876
I4EP61_CPAIHSVVQAIILQK	PF13016	62555	38998	47630	36286	28066	43256	47773	31760	34993	43209	27020	35865	48489	33426	52081	37372	27026	52819	28835	29105	36012	28063	22589	31361	33367	27159	35165	24173	29481	30373	1986	1400	1627	864	2939	2591	3632	4009	3093	1170	2076	1848	2604	3387	1437	4293	2272	2296
I4EP61_AFALQALPAMCDVYVPPHCSVA	PF13016	480977	223751	280870	1009415	762577	1018730	712662	475692	512977	266486	179813	219441	302789	268204	422039	368905	245737	399536	310510	254251	302357	284841	194925	308520	184390	124102	227903	88955	73294	100827	27271	25882	31731	25045	22736	20516	18327	20624	27634	27343	19056	26816	19641	18493	15924	19043	20520	19078
T1WIP3_LQCVGSQVPEAVLR	PF00234	1153577	550822	626063	71970	52972	98717	1103	941	1170	197945	99946	154128	7134	3654	5474	15676	10865	23858	45554	40717	59525	163928	112278	145445	6294	6194	6703	6468	5733	8657	51949972	59673584	72244128	60553832	52729880	32705572	32313872	33957496	44332608	39789416	47384492	41573408	48469640	42006812	33758080	44117352	32930204	31280796
T1WIP3_EGMEVFPGCR	PF00234	105506	82730	88658	125927	119663	160480	97231	86833	68272	79982	55176	70066	70257	28311	57123	92261	66581	103905	74230	77306	93321	98887	83852	98941	46290	42318	40881	49148	48906	55237	2064	2500	3032	3337	2654	1297	4125	3302	4210	3637	2434	3811	2477	2856	1445	3217	2489	1794
B6DQD5_APFASIVAGIGGQYR	PF13016	59343	31767	46908	9534	7808	12962	475099	327764	363127	34025	19936	27101	335914	174378	242484	105657	82818	141097	104140	98703	116629	22615	16043	20676	29276	27667	31524	34952	50033	47377	403	1738	2960	2700	1483	616	704	521	951	682	667	779	386	612	889	1761	415	275
F2X0K8_QQCCQQLAQIPQQLR	PF13016	652754	399058	436488	247693	192532	262180	205593	147988	161130	493950	328112	418872	265385	139235	263220	252052	178132	345974	176698	165133	219173	329183	255375	333404	144905	111520	160502	168522	162580	193382	10590	7611	14097	3690	1419	1500	5270	4484	4937	7511	2519	9637	8598	8280	7603	10301	1283	3432
F2X322_APFASIVASIGGQE	PF13016	4202985	2629766	3275931	2425714	1777074	2516061	3236365	2200060	2544608	3304646	2264851	3217555	2493448	1690240	2941086	2369017	1652810	2480135	2294879	1888660	2350886	2259129	1809627	2318140	1988422	1545679	2286153	1732525	1548349	2077217	1866	17366	10326	14393	4124	4238	2602	6540	23481	10985	17509	16776	17212	9873	8497	14842	6232	4828
I4EP57_QQAQFEGMR	PF13016	273264	166942	199919	212142	231057	228154	135166	118143	108323	107956	76097	81708	300312	252233	317073	196207	138213	183972	245217	242327	271619	209592	165141	194793	273573	216015	261121	158820	133105	156888	1542	2149	3025	2158	2326	1504	739	1022	1978	1638	351	1992	2260	5829	3500	3706	218	362
J9QGY5_SQMLQQSSCHVIR	PF13016	27138	18750	17918	20110	22829	15280	28649	6845	22122	19908	19345	14897	20570	21967	26587	33390	27910	25749	41882	35154	30709	23978	22550	18966	34656	25085	26463	29235	25979	24748	350	64	53	77	92	80	63	84	9510	160	171	287	128	71	43	159	81	88
J9QGY5_QQCCQQLAQIPEQSR	PF13016	544219	229584	325767	128242	106759	161023	161336	120565	152299	146357	75640	121559	132920	73479	151059	209719	154099	217179	148674	144974	167302	177540	121730	164426	74193	63910	67365	118291	104863	121654	3492	5487	6974	729	2065	1534	5232	1416	396	698	1778	1118	1064	1182	1500	1796	433	5122
Q84VT9_RCCDELSAIPAYCR	PF00234	10264180	6695034	7907428	10574378	8670101	11178176	9712161	6231387	5775370	6215780	4292418	5760711	4587806	2091578	4272448	6658375	4884693	8370860	6432422	5935025	7229149	7628790	7109884	7651257	3464241	2768946	3298241	3056599	2963533	3136860	9842	13044	12960	13936	9947	8269	9110	9828	7842	7577	9636	12280	16929	18651	15657	17366	7791	9070
T1WI30_LTAASVPAVCK	PF00234	807	264	816	1561	821	573	812	651	249	322398	166148	213407	74	262	781	213804	155903	230384	950	587	1547	1149	434	461	4122	719	65	388	104	718	2998	2765	3662	2492	3393	1111	2522	1390	416	590	2089	1332	1591	2022	2523	939	1663	1437
X5CHT6_QLQCERELQESSLEACR	PF03157	22988	16490	18341	25467	16530	26400	32411	22107	17553	117976	84215	100008	11875	5602	14031	13940	10776	22751	23950	26948	33038	#N/A	#N/A	#N/A	9247	9459	10628	50044	50298	58853	#N/A	#N/A	#N/A	#N/A	#N/A	#N/A	#N/A	#N/A	#N/A	#N/A	#N/A	#N/A	#N/A	#N/A	#N/A	#N/A	#N/A	#N/A
X5CHT6_ELQESSLEACR	PF03157	827122	352269	432062	249177	182920	303698	441618	263089	308236	575154	353014	508650	328209	218797	498139	320449	251950	453699	371507	339755	399580	579731	414345	650546	352061	247761	382775	355478	234034	356946	30931862	30483746	38022180	31455732	21255036	12096827	11497350	12566369	21268138	18626416	22361184	18020478	22224972	17941942	12413416	16416718	16436560	13044482
X5CHT6_ELQESSLEACRQVVDQQLAGR	PF03157	78058	48752	49256	45742	45575	40199	23973	19373	19637	11465	10765	11172	54131	54515	57937	12298	7975	9360	40964	40669	39936	21422	22769	20888	61617	57290	56796	35667	34036	33862	629	1025	1798	1224	970	410	1018	806	897	1564	1463	970	1001	724	1586	733	1148	992
X5CHT6_DVSAKCRPVAVSQVAR	PF03157	46041	24282	33982	61791	38647	62051	11483	6721	7110	61149	33988	54820	168811	102296	199880	128157	108422	223177	185689	147442	260443	54865	37066	52813	18292	13658	20635	129142	105062	151224	2519	1849	1663	2061	2097	1284	2025	1234	1338	742	1214	1170	576	775	314	403	997	983
[truncated: 22 more columns]

## Sheet: S- 6
Supplementary Data 6. Coefficient of variance of biological replicates of peptides monitored in MRM-MS from samples of ryegrass and wheat cultivars.
		A0A0P0Y6A6				A0A0P0Y6A6				A8VZG4				C3TX90				C3TX90				G8ZCU8				H6UQP6				I4EP61				I4EP61				I4EP61				T1WIP3				T1WIP3
		TACNCLK				CGVSIPYTISPSIDCSR				LLQQQLNPCR				DPYYEQCPMRK				SDLYGPNLQGEVTMLMER				SQILQQSSCQVMR				DGSFYPGEATPPQQLQQR				QFLVQQCSPVAEVPFLR				CPAIHSVVQAIILQK				AFALQALPAMCDVYVPPHCSVA				LQCVGSQVPEAVLR				EGMEVFPGCR
Cultivars	Type	Area	Average	SD	CV	Area	Average	SD	CV	Area	Average	SD	CV	Area	Average	SD	CV	Area	Average	SD	CV	Area	Average	SD	CV	Area	Average	SD	CV	Area	Average	SD	CV	Area	Average	SD	CV	Area	Average	SD	CV	Area	Average	SD	CV	Area	Average	SD	CV
Dobson	Ryegrass	11287.3	25606.2	9458.87	36.9397		1.22371e+06	1.88471e+06	154.016	886873	590273	251593	42.6232	144255	92155.1	32139.8	34.8758	62052.3	316191	332706	105.223	33916.3	290158	551885	190.202	1010546	764610	104443	13.6597	169350	130160	17920	13.7677	49727.7	36143.6	7114.69	19.6845	328533	353516	238165	67.3705	776821	122784	236519	192.631	92298	78942.7	27061.6	34.2801
Ansa	Ryegrass	19610								687911				83073				697142				361734				681627				115690				35869.3				930241				74553				135357
Expo	Ryegrass	17592.3								304735				145259				266199				8474.33				800310				135140				38175.3				567110				1071.33				84112
Victorian	Ryegrass	34993.7				3399302				230909				104019				1.087e+06				1826631				851260				145337				35364.7				221913				150673				68408
SF_Hustle	Ryegrass	17777								812550				87126				308946				138582				744037				139900				44665.3				331011				5420.67				51897
Roper	Ryegrass	42880.3				183346				373187				63933.3				264953				45118.5				761652				129448				39072.2				338059				16799.8				87582.6
Kingston	Ryegrass	31568				88483				703243				91196.2				121778				267556				709317				122029				31317.4				289039				48598.7				81619.1
Avalon	Ryegrass	26908.3								473807				85428.7				83593.1				69123.1				729490				115414				27338				262762				140550				93893.2
Excess	Ryegrass	24224.9								946770				73178.5				257066				127819				715105				118473				31897.2				178799				6397.01				43162.9
Platinum	Ryegrass	29220.7								482744				44082.3				13178.9				22622.3				642754				110816				28009				87691.9				6952.53				51097.2
																																										Area	Average	SD	CV
Diamond_Bird	Wheat		WHEAT NOT DETECTED				WHEAT NOT DETECTED				WHEAT NOT DETECTED				WHEAT NOT DETECTED				WHEAT NOT DETECTED				WHEAT NOT DETECTED				WHEAT NOT DETECTED				WHEAT NOT DETECTED				WHEAT NOT DETECTED				WHEAT NOT DETECTED			6.41572e+07	3.76215e+07	1.36668e+07	36.327		WHEAT NOT DETECTED
EGA_Gregory	Wheat																																									3.29923e+07
Magenta	Wheat																																									42915772
Calingiri	Wheat																																									39960748
EGA_Bonnie	Wheat																																									3.71036e+07
Janz_2	Wheat																																									4.59378e+07
Mace	Wheat																																									2.95711e+07
Ventura	Wheat																																									1.90744e+07
EGA_Kidman	Wheat																																									1.8358e+07
Sunvale	Wheat																																									4.61443e+07
[truncated: 52 more columns]
